# Supplementary material for: REG γ knockdown suppresses proliferation by inducing apoptosis and cell cycle arrest in osteosarcoma
Source: PeerJ. 2020 Apr 15;8:e8954. doi: 10.7717/peerj.8954 (PMC7166046; doi:10.7717/peerj.8954)
Supplement: Supplemental Information 1 [file peerj-08-8954-s001.zip]

Archive with 20 entries (19 files):
- Figure 1 raw data/
- Figure 1 raw data/mRNA level of normal cell line and two osteosarcoma cell lines.xlsx
- Figure 1 raw data/nomal cell line and  two osteosarcoma cell lines.png
- Figure 1 raw data/tissue 1 actin and REGγ.png
- Figure 1 raw data/tissue 10 actin.png
- Figure 1 raw data/tissue 10 REGγ.png
- Figure 1 raw data/tissue 2 actin and REGγ.png
- Figure 1 raw data/tissue 3 actin.png
- Figure 1 raw data/tissue 3 REGγ.png
- Figure 1 raw data/tissue 4 actin.png
- Figure 1 raw data/tissue 4 REGγ.png
- Figure 1 raw data/tissue 5 actin.png
- Figure 1 raw data/tissue 5 REGγ.png
- Figure 1 raw data/tissue 6 actin.png
- Figure 1 raw data/tissue 6 REGγ.png
- Figure 1 raw data/tissue 7 actin.png
- Figure 1 raw data/tissue 7 REGγ.png
- Figure 1 raw data/tissue 8 actin.png
- Figure 1 raw data/tissue 8 REGγ.png
- Figure 1 raw data/tissue 9 actin and REGγ.png
