# Supplementary material for: REG γ knockdown suppresses proliferation by inducing apoptosis and cell cycle arrest in osteosarcoma
Source: PeerJ. 2020 Apr 15;8:e8954. doi: 10.7717/peerj.8954 (PMC7166046; doi:10.7717/peerj.8954)
Supplement: Supplemental Information 1 [file peerj-08-8954-s001.zip › Figure 1 raw data/mRNA level of normal cell line and two osteosarcoma cell lines.xlsx]

## Sheet: Sheet1
	hFOB1.19	MG-63	SaoS-2
2-△△Ct-1	1	2.85	4
2-△△Ct-2	1.33	3	3.78
2-△△Ct-3	1.5	3.25	4.19
