# Supplementary material for: REG γ knockdown suppresses proliferation by inducing apoptosis and cell cycle arrest in osteosarcoma
Source: PeerJ. 2020 Apr 15;8:e8954. doi: 10.7717/peerj.8954 (PMC7166046; doi:10.7717/peerj.8954)
Supplement: Supplemental Information 3 [file peerj-08-8954-s002.zip]

Archive with 4 entries (3 files):
- Figure 2 raw data/
- Figure 2 raw data/Mg-63 knockdown confirmation.png
- Figure 2 raw data/Saos-2 knockdown confirmation-actin.png
- Figure 2 raw data/Saos-2 knockdown confirmation-REGγ.png
