# Supplementary material for: REG γ knockdown suppresses proliferation by inducing apoptosis and cell cycle arrest in osteosarcoma
Source: PeerJ. 2020 Apr 15;8:e8954. doi: 10.7717/peerj.8954 (PMC7166046; doi:10.7717/peerj.8954)
Supplement: Supplemental Information 3 [file peerj-08-8954-s003.zip]

Archive with 17 entries (15 files):
- FIgure 3 raw data-1/
- FIgure 3 raw data-1/CCK-8.png
- FIgure 3 raw data-1/clone formation/
- FIgure 3 raw data-1/clone formation/m.png
- FIgure 3 raw data-1/clone formation/MG-63-siNC (2).jpg
- FIgure 3 raw data-1/clone formation/MG-63-siNC.jpg
- FIgure 3 raw data-1/clone formation/MG-63-siRNA-1 (2).jpg
- FIgure 3 raw data-1/clone formation/MG-63-siRNA-1.jpg
- FIgure 3 raw data-1/clone formation/MG-63-siRNA-2 (2).jpg
- FIgure 3 raw data-1/clone formation/MG-63-siRNA-2.jpg
- FIgure 3 raw data-1/clone formation/s.png
- FIgure 3 raw data-1/clone formation/Saos-2-siNC (2).jpg
- FIgure 3 raw data-1/clone formation/Saos-2-siNC.jpg
- FIgure 3 raw data-1/clone formation/Saos-2-siRNA-1 (2).jpg
- FIgure 3 raw data-1/clone formation/Saos-2-siRNA-1.jpg
- FIgure 3 raw data-1/clone formation/Saos-2-siRNA-2 (2).jpg
- FIgure 3 raw data-1/clone formation/Saos-2-siRNA-2.jpg
