# Supplementary material for: REG γ knockdown suppresses proliferation by inducing apoptosis and cell cycle arrest in osteosarcoma
Source: PeerJ. 2020 Apr 15;8:e8954. doi: 10.7717/peerj.8954 (PMC7166046; doi:10.7717/peerj.8954)
Supplement: Supplemental Information 4 [file peerj-08-8954-s004.zip]

Archive with 2 entries (1 files):
- Figure 3 raw data-2/
- Figure 3 raw data-2/EDU-MG-63.tif
