# Supplementary material for: REG γ knockdown suppresses proliferation by inducing apoptosis and cell cycle arrest in osteosarcoma
Source: PeerJ. 2020 Apr 15;8:e8954. doi: 10.7717/peerj.8954 (PMC7166046; doi:10.7717/peerj.8954)
Supplement: Supplemental Information 6 [file peerj-08-8954-s006.zip]

Archive with 42 entries (35 files):
- Figure 4 raw data-1/
- Figure 4 raw data-1/FCM-apoptosis/
- Figure 4 raw data-1/FCM-apoptosis/mg-63/
- Figure 4 raw data-1/FCM-apoptosis/mg-63/1-Layout.png
- Figure 4 raw data-1/FCM-apoptosis/mg-63/1.png
- Figure 4 raw data-1/FCM-apoptosis/mg-63/2-Layout.png
- Figure 4 raw data-1/FCM-apoptosis/mg-63/2.png
- Figure 4 raw data-1/FCM-apoptosis/mg-63/3-Layout.png
- Figure 4 raw data-1/FCM-apoptosis/mg-63/3.png
- Figure 4 raw data-1/FCM-apoptosis/mg-63/Mg-63 apotosis zuhe.png
- Figure 4 raw data-1/FCM-apoptosis/mg-63/MG-63 apotosis zuhe.pzfx
- Figure 4 raw data-1/FCM-apoptosis/mg-63/mg-63 apotosis-tiff,600dpi.tif
- Figure 4 raw data-1/FCM-apoptosis/mg-63/mg-63 apotosis.png
- Figure 4 raw data-1/FCM-apoptosis/mg-63/MG-63 opotosis.wsp
- Figure 4 raw data-1/FCM-apoptosis/mg-63/做图留存.pptx
- Figure 4 raw data-1/FCM-apoptosis/SaoS-2/
- Figure 4 raw data-1/FCM-apoptosis/SaoS-2/1-Layout.png
- Figure 4 raw data-1/FCM-apoptosis/SaoS-2/2-Layout.png
- Figure 4 raw data-1/FCM-apoptosis/SaoS-2/3-Layout.png
- Figure 4 raw data-1/FCM-apoptosis/SaoS-2/5-20结果分析.wsp
- Figure 4 raw data-1/FCM-apoptosis/SaoS-2/6-10结果分析.wsp
- Figure 4 raw data-1/FCM-apoptosis/SaoS-2/saoS-2 apoptosis-tiff-600dpi.tif
- Figure 4 raw data-1/FCM-apoptosis/SaoS-2/saoS-2 apoptosis.png
- Figure 4 raw data-1/FCM-apoptosis/SaoS-2/zuhe.png
- Figure 4 raw data-1/FCM-apoptosis/SaoS-2/做图留存.pptx
- Figure 4 raw data-1/FCM-apoptosis/SaoS-2/图片1.png
- Figure 4 raw data-1/FCM-apoptosis/SaoS-2/图片统计.png
- Figure 4 raw data-1/FCM-apoptosis/SaoS-2/完整组合.png
- Figure 4 raw data-1/FCM-apoptosis/SaoS-2/统计结果.pzfx
- Figure 4 raw data-1/FCM-cell cycle/
- Figure 4 raw data-1/FCM-cell cycle/MG-63/
- Figure 4 raw data-1/FCM-cell cycle/MG-63/1.png
- Figure 4 raw data-1/FCM-cell cycle/MG-63/2.png
- Figure 4 raw data-1/FCM-cell cycle/MG-63/3.png
- Figure 4 raw data-1/FCM-cell cycle/MG-63/mg-63 cell cycle complete.png
- Figure 4 raw data-1/FCM-cell cycle/MG-63/MG-63 cell cycle.png
- Figure 4 raw data-1/FCM-cell cycle/Saos-2/
- Figure 4 raw data-1/FCM-cell cycle/Saos-2/1.png
- Figure 4 raw data-1/FCM-cell cycle/Saos-2/2.png
- Figure 4 raw data-1/FCM-cell cycle/Saos-2/3.png
- Figure 4 raw data-1/FCM-cell cycle/Saos-2/SaoS-2 cell cycle complete.png
- Figure 4 raw data-1/FCM-cell cycle/Saos-2/SaoS-2.png
