# Supplementary material for: REG γ knockdown suppresses proliferation by inducing apoptosis and cell cycle arrest in osteosarcoma
Source: PeerJ. 2020 Apr 15;8:e8954. doi: 10.7717/peerj.8954 (PMC7166046; doi:10.7717/peerj.8954)
Supplement: Supplemental Information 6 [file peerj-08-8954-s006.zip › Figure 4 raw data-1/FCM-apoptosis/mg-63/MG-63 opotosis.wsp]

<?xml version="1.0" encoding="UTF-8"?>
 <Workspace version="20.0"  modDate="Fri May 24 11:22:59 CST 2019"  flowJoVersion="10.0.7r2"  drawRowBorders="1"  drawColumnBorders="1"  curGroup="All Samples"  groupPaneHeight="-1"  xmlns:xsi="http://www.w3.org/2001/XMLSchema-instance"  xmlns:gating="http://www.isac-net.org/std/Gating-ML/v2.0/gating"  xmlns:transforms="http://www.isac-net.org/std/Gating-ML/v2.0/transformations"  xmlns:data-type="http://www.isac-net.org/std/Gating-ML/v2.0/datatypes"  xsi:schemaLocation="http://www.isac-net.org/std/Gating-ML/v2.0/gating http://www.isac-net.org/std/Gating-ML/v2.0/gating/Gating-ML.v2.0.xsd http://www.isac-net.org/std/Gating-ML/v2.0/transformations http://www.isac-net.org/std/Gating-ML/v2.0/gating/Transformations.v2.0.xsd http://www.isac-net.org/std/Gating-ML/v2.0/datatypes http://www.isac-net.org/std/Gating-ML/v2.0/gating/DataTypes.v2.0.xsd "  nonAutoSaveFileName="file:/C:/Users/盼盼/Desktop/MG-63%20opotosis.wsp" >
   <WindowPosition x="-8"  y="-8"  width="1382"  height="744"  displayed="1"  panelState="" />
   <TextTraits font="SansSerif"  size="12"  name=""  style="plain"  color="#000000"  background="#00ffffff"  just="left" />
   <Columns>
     <TColumn width="561" >
       <Property key="fj.appnode.prop.name" />
     </TColumn>
     <TColumn width="401" >
       <Property key="fj.appnode.prop.statistic" />
     </TColumn>
     <TColumn width="400" >
       <Property key="fj.appnode.prop.ncells" />
     </TColumn>
   </Columns>
   <Matrices/>
   <Cytometers>
     <Cytometer name="BD_ANALOG"  cyt="FACSCalibur"  useFCS3="1"  extraNegs="0"  widthBasis="-10"  linMin="0"  logMin="1"  linMax="1024"  logMax="10000"  linearRescale="1"  logRescale="1"  linFromKW="1"  logFromKW="1"  useGain="1"  useTransform="0"  transformType="LOG"  manufacturer=""  serialnumber=""  homepage="workspaces-and-samples/flowjo-and-your-cytometer/ws-cytometer-bd/"  icon="bd.PNG" >
       <LinParams>
         <Param>time</Param>
       </LinParams>
       <LogParams/>
       <FilterParams>
         <Param/>
       </FilterParams>
       <TransformStore>
         <Transforms>
           <Transforms>
             <transforms:linear transforms:minRange="0"  transforms:maxRange="1024"  gain="1" >
               <data-type:parameter data-type:name="FSC-H" />
             </transforms:linear>
             <transforms:linear transforms:minRange="0"  transforms:maxRange="1024"  gain="1" >
               <data-type:parameter data-type:name="SSC-H" />
             </transforms:linear>
             <transforms:linear transforms:minRange="0"  transforms:maxRange="1024"  gain="1" >
               <data-type:parameter data-type:name="FL1-A" />
             </transforms:linear>
             <transforms:log transforms:offset="1"  transforms:decades="4" >
               <data-type:parameter data-type:name="FL2-H" />
             </transforms:log>
             <transforms:log transforms:offset="1"  transforms:decades="4" >
               <data-type:parameter data-type:name="FL3-H" />
             </transforms:log>
             <transforms:linear transforms:minRange="0"  transforms:maxRange="1024"  gain="1" >
               <data-type:parameter data-type:name="FL1-W" />
             </transforms:linear>
             <transforms:log transforms:offset="1"  transforms:decades="4" >
               <data-type:parameter data-type:name="FL1-H" />
             </transforms:log>
           </Transforms>
         </Transforms>
       </TransformStore>
     </Cytometer>
   </Cytometers>
   <Groups>
     <GroupNode name="All Samples"  annotation=""  owningGroup="All Samples"  expanded="1"  sortPriority="10"  count="-1" >
       <Graph smoothing="0"  backColor="#ffffff"  foreColor="#000000"  type="Pseudocolor"  fast="1"  rowCount="0" >
         <Axis dimension="x"  name=""  label=""  auto="auto" />
         <Axis dimension="y"  name=""  label=""  auto="auto" />
         <GraphSettings level="5%"  smoothingHighResolution="1"  contourHighResolution="1"  histogramSmoothingCount="0"  graphResolution="256"  showOutliers="0"  drawLargeDots="0"  dotsToDraw="8000"  tint="le.chartfill.tinted.40"  lineWeight="le.lineweight.normal"  lineStyle="le.linestyle.solid" />
         <GraphEnvironment showGrid="0"  showAxes="tnlTNL"  showGates="1"  showFreqOnPlots="1"  showGateNameOnPlots="1"  showMedians="0"  showUncomped="0"  addEventParam="0"  lastYAxisName="" >
           <TextTraits font="SansSerif"  size="12"  name="Labels"  style="plain"  color="#000000"  background="#00ffffff"  just="left" />
           <TextTraits font="SansSerif"  size="12"  name="LayoutGates"  style="plain"  color="#000000"  background="#00ffffff"  just="left" />
           <TextTraits font="SansSerif"  size="10"  name="Numbers"  style="plain"  color="#000000"  background="#00ffffff"  just="left" />
           <TextTraits font="SansSerif"  size="10"  name="Legend"  style="plain"  color="#000000"  background="#00ffffff"  just="left" />
         </GraphEnvironment>
       </Graph>
       <Group name="All Samples"  live="1"  role="ws.group.dlog.test"  key=""  synchronized="0"  foreground="#000000"  fontStyle="bold" >
         <Criteria/>
         <SampleRefs>
           <SampleRef sampleID="1" />
           <SampleRef sampleID="2" />
           <SampleRef sampleID="3" />
         </SampleRefs>
         <Keywords/>
       </Group>
     </GroupNode>
     <GroupNode name="Compensation"  annotation=""  owningGroup="Compensation"  expanded="1"  sortPriority="10"  count="-1" >
       <Graph smoothing="0"  backColor="#ffffff"  foreColor="#000000"  type="Pseudocolor"  fast="1"  rowCount="0" >
         <Axis dimension="x"  name=""  label=""  auto="auto" />
         <Axis dimension="y"  name=""  label=""  auto="auto" />
         <GraphSettings level="5%"  smoothingHighResolution="1"  contourHighResolution="1"  histogramSmoothingCount="0"  graphResolution="256"  showOutliers="0"  drawLargeDots="0"  dotsToDraw="8000"  tint="le.chartfill.tinted.40"  lineWeight="le.lineweight.normal"  lineStyle="le.linestyle.solid" />
         <GraphEnvironment showGrid="0"  showAxes="tnlTNL"  showGates="1"  showFreqOnPlots="1"  showGateNameOnPlots="1"  showMedians="0"  showUncomped="0"  addEventParam="0"  lastYAxisName="" >
           <TextTraits font="SansSerif"  size="12"  name="Labels"  style="plain"  color="#000000"  background="#00ffffff"  just="left" />
           <TextTraits font="SansSerif"  size="12"  name="LayoutGates"  style="plain"  color="#000000"  background="#00ffffff"  just="left" />
           <TextTraits font="SansSerif"  size="10"  name="Numbers"  style="plain"  color="#000000"  background="#00ffffff"  just="left" />
           <TextTraits font="SansSerif"  size="10"  name="Legend"  style="plain"  color="#000000"  background="#00ffffff"  just="left" />
         </GraphEnvironment>
       </Graph>
       <Group name="Compensation"  live="1"  role="ws.group.dlog.compensation"  key=""  synchronized="0"  foreground="#ff00ff"  fontStyle="bold" >
         <Criteria>
           <Criterion connector="And"  keyword="$FIL"  function="Contains"  value="comp" />
           <Criterion connector="Or"  keyword="$FIL"  function="Contains"  value="unstained" />
         </Criteria>
         <Keywords/>
       </Group>
     </GroupNode>
   </Groups>
   <SampleList>
     <Sample>
       <DataSet uri="file:/C:/Users/盼盼/Desktop/20190516PANWEILI/1.001"  sampleID="1" />
       <Transformations>
         <transforms:linear transforms:minRange="0"  transforms:maxRange="1024"  gain="1" >
           <data-type:parameter data-type:name="FSC-H" />
         </transforms:linear>
         <transforms:linear transforms:minRange="0"  transforms:maxRange="1024"  gain="1" >
           <data-type:parameter data-type:name="SSC-H" />
         </transforms:linear>
         <transforms:log transforms:offset="1"  transforms:decades="4" >
           <data-type:parameter data-type:name="FL1-H" />
         </transforms:log>
         <transforms:log transforms:offset="1"  transforms:decades="4" >
           <data-type:parameter data-type:name="FL2-H" />
         </transforms:log>
         <transforms:log transforms:offset="1"  transforms:decades="4" >
           <data-type:parameter data-type:name="FL3-H" />
         </transforms:log>
         <transforms:linear transforms:minRange="0"  transforms:maxRange="1024"  gain="1" >
           <data-type:parameter data-type:name="FL1-A" />
         </transforms:linear>
         <transforms:linear transforms:minRange="0"  transforms:maxRange="1024"  gain="1" >
           <data-type:parameter data-type:name="FL1-W" />
         </transforms:linear>
       </Transformations>
       <Keywords>
         <Keyword name="$DATE"  value="16-May-19" />
         <Keyword name="FILE GUID"  value="0F897D95-8765-46EC-87BA-F166DF0210CC" />
         <Keyword name="$FIL"  value="1.001" />
         <Keyword name="P7THRESVOL"  value="52" />
         <Keyword name="CalibFile"  value="FALSE" />
         <Keyword name="BD$LASERMODE"  value="1" />
         <Keyword name="BD$WORD63"  value="0" />
         <Keyword name="BD$WORD62"  value="0" />
         <Keyword name="BD$WORD61"  value="0" />
         <Keyword name="BD$WORD60"  value="0" />
         <Keyword name="BD$WORD59"  value="0" />
         <Keyword name="BD$WORD58"  value="0" />
         <Keyword name="BD$WORD57"  value="0" />
         <Keyword name="BD$WORD56"  value="0" />
         <Keyword name="BD$WORD55"  value="0" />
         <Keyword name="BD$WORD54"  value="0" />
         <Keyword name="BD$WORD53"  value="0" />
         <Keyword name="BD$WORD52"  value="0" />
         <Keyword name="BD$WORD51"  value="52" />
         <Keyword name="BD$WORD50"  value="0" />
         <Keyword name="BD$WORD49"  value="0" />
         <Keyword name="BD$WORD48"  value="800" />
         <Keyword name="BD$WORD47"  value="54" />
         <Keyword name="BD$WORD46"  value="1023" />
         <Keyword name="BD$WORD45"  value="1023" />
         <Keyword name="BD$WORD44"  value="1023" />
         <Keyword name="BD$WORD43"  value="0" />
         <Keyword name="BD$WORD42"  value="456" />
         <Keyword name="BD$WORD41"  value="100" />
         <Keyword name="BD$WORD40"  value="2" />
         <Keyword name="BD$WORD39"  value="3" />
         <Keyword name="BD$WORD38"  value="280" />
         <Keyword name="BD$WORD37"  value="212" />
         <Keyword name="BD$WORD36"  value="27" />
         <Keyword name="BD$WORD35"  value="378" />
         <Keyword name="BD$WORD34"  value="0" />
         <Keyword name="BD$WORD33"  value="52" />
         <Keyword name="BD$WORD32"  value="52" />
         <Keyword name="BD$WORD31"  value="52" />
         <Keyword name="BD$WORD30"  value="52" />
         <Keyword name="BD$WORD29"  value="52" />
         <Keyword name="BD$WORD28"  value="136" />
         <Keyword name="BD$WORD27"  value="0" />
         <Keyword name="BD$WORD26"  value="0" />
         <Keyword name="BD$WORD25"  value="0" />
         <Keyword name="BD$WORD24"  value="1" />
         <Keyword name="BD$WORD23"  value="1" />
         <Keyword name="BD$WORD22"  value="100" />
         <Keyword name="BD$WORD21"  value="100" />
         <Keyword name="BD$WORD20"  value="100" />
         <Keyword name="BD$WORD19"  value="100" />
         <Keyword name="BD$WORD18"  value="410" />
         <Keyword name="BD$WORD17"  value="601" />
         <Keyword name="BD$WORD16"  value="494" />
         <Keyword name="BD$WORD15"  value="458" />
         <Keyword name="BD$WORD14"  value="372" />
         <Keyword name="BD$WORD13"  value="4" />
         <Keyword name="BD$WORD12"  value="634" />
         <Keyword name="BD$WORD11"  value="307" />
         <Keyword name="BD$WORD10"  value="300" />
         <Keyword name="BD$WORD9"  value="395" />
         <Keyword name="BD$WORD8"  value="395" />
         <Keyword name="BD$WORD7"  value="395" />
         <Keyword name="BD$WORD6"  value="395" />
         <Keyword name="BD$WORD5"  value="395" />
         <Keyword name="BD$WORD4"  value="580" />
         <Keyword name="BD$WORD3"  value="484" />
         <Keyword name="BD$WORD2"  value="445" />
         <Keyword name="BD$WORD1"  value="354" />
         <Keyword name="BD$WORD0"  value="255" />
         <Keyword name="BD$P7N"  value="FL1-W" />
         <Keyword name="BD$P6N"  value="FL1-A" />
         <Keyword name="BD$P5N"  value="FL3-H" />
         <Keyword name="BD$P4N"  value="FL2-H" />
         <Keyword name="BD$P3N"  value="FL1-H" />
         <Keyword name="BD$P2N"  value="SSC-H" />
         <Keyword name="BD$P1N"  value="FSC-H" />
         <Keyword name="BD$NPAR"  value="7" />
         <Keyword name="BD$AcqLibVersion"  value="6.1" />
         <Keyword name="$ETIM"  value="11:36:40" />
         <Keyword name="$BTIM"  value="11:35:33" />
         <Keyword name="CYTNUM"  value="E97300319" />
         <Keyword name="$CYT"  value="FACSCalibur" />
         <Keyword name="$OP"  value="Admin" />
         <Keyword name="END BATCH"  value="TRUE" />
         <Keyword name="START BATCH"  value="TRUE" />
         <Keyword name="TUBE NAME"  value="Untitled" />
         <Keyword name="PANEL NAME"  value="Untitled Acquisition Tube List" />
         <Keyword name="SAMPLE ID"  value="1" />
         <Keyword name="$P4S"  value="PE" />
         <Keyword name="$P3S"  value="AV" />
         <Keyword name="$P2S"  value="SSC-Height" />
         <Keyword name="$P1S"  value="FSC-Height" />
         <Keyword name="$P7E"  value="0,0" />
         <Keyword name="$P7B"  value="16" />
         <Keyword name="$P7R"  value="1024" />
         <Keyword name="$P7N"  value="FL1-W" />
         <Keyword name="$P6E"  value="0,0" />
         <Keyword name="$P6B"  value="16" />
         <Keyword name="$P6R"  value="1024" />
         <Keyword name="$P6N"  value="FL1-A" />
         <Keyword name="$P5E"  value="4,0" />
         <Keyword name="$P5B"  value="16" />
         <Keyword name="$P5R"  value="1024" />
         <Keyword name="$P5N"  value="FL3-H" />
         <Keyword name="$P4E"  value="4,0" />
         <Keyword name="$P4B"  value="16" />
         <Keyword name="$P4R"  value="1024" />
         <Keyword name="$P4N"  value="FL2-H" />
         <Keyword name="$P3E"  value="4,0" />
         <Keyword name="$P3B"  value="16" />
         <Keyword name="$P3R"  value="1024" />
         <Keyword name="$P3N"  value="FL1-H" />
         <Keyword name="$P2E"  value="0,0" />
         <Keyword name="$P2B"  value="16" />
         <Keyword name="$P2R"  value="1024" />
         <Keyword name="$P2N"  value="SSC-H" />
         <Keyword name="$P1E"  value="0,0" />
         <Keyword name="$P1B"  value="16" />
         <Keyword name="$P1R"  value="1024" />
         <Keyword name="$P1N"  value="FSC-H" />
         <Keyword name="$PAR"  value="7" />
         <Keyword name="$MODE"  value="L" />
         <Keyword name="$TOT"  value="10000" />
         <Keyword name="WORKSTATION"  value="(Unavailable)" />
         <Keyword name="LOGIN NAME"  value="Admin" />
         <Keyword name="CREATOR"  value="CellQuest Pro  6.1" />
         <Keyword name="$SYS"  value="Macintosh System Software 10.9.1" />
         <Keyword name="$NEXTDATA"  value="0" />
         <Keyword name="$DATATYPE"  value="I" />
         <Keyword name="$BYTEORD"  value="4,3,2,1" />
         <Keyword name="FJ_FCS_VERSION"  value="2" />
         <Keyword name="$P5S"  value="" />
         <Keyword name="$P6S"  value="" />
         <Keyword name="$P7S"  value="" />
       </Keywords>
       <SampleNode name="1.001"  annotation=""  owningGroup=""  expanded="1"  sortPriority="10"  count="10000"  sampleID="1" >
         <Graph smoothing="0"  backColor="#ffffff"  foreColor="#000000"  type="Pseudocolor"  fast="1"  rowCount="10000" >
           <Axis dimension="x"  name="FSC-H"  label=""  auto="auto" />
           <Axis dimension="y"  name="SSC-H"  label=""  auto="auto" />
           <GraphSettings level="5%"  smoothingHighResolution="1"  contourHighResolution="1"  histogramSmoothingCount="0"  graphResolution="256"  showOutliers="0"  drawLargeDots="0"  dotsToDraw="8000"  tint="le.chartfill.tinted.40"  lineWeight="le.lineweight.normal"  lineStyle="le.linestyle.solid" />
           <GraphEnvironment showGrid="0"  showAxes="tnlTNL"  showGates="1"  showFreqOnPlots="1"  showGateNameOnPlots="1"  showMedians="0"  showUncomped="0"  addEventParam="0"  lastYAxisName="" >
             <TextTraits font="SansSerif"  size="12"  name="Labels"  style="plain"  color="#000000"  background="#00ffffff"  just="left" />
             <TextTraits font="SansSerif"  size="12"  name="LayoutGates"  style="plain"  color="#000000"  background="#00ffffff"  just="left" />
             <TextTraits font="SansSerif"  size="10"  name="Numbers"  style="plain"  color="#000000"  background="#00ffffff"  just="left" />
             <TextTraits font="SansSerif"  size="10"  name="Legend"  style="plain"  color="#000000"  background="#00ffffff"  just="left" />
             <WindowPosition x="498"  y="135"  width="390"  height="520"  displayed="0"  panelState="---" />
           </GraphEnvironment>
         </Graph>
         <Subpopulations>
           <Population name="1"  annotation=""  owningGroup=""  expanded="1"  sortPriority="10"  count="9849" >
             <Graph smoothing="0"  backColor="#ffffff"  foreColor="#ff0000"  type="DotPlot"  fast="1"  rowCount="10000" >
               <Axis dimension="x"  name="FL1-H"  label=""  auto="auto" />
               <Axis dimension="y"  name="FL2-H"  label=""  auto="auto" />
               <GraphSettings level="5%"  smoothingHighResolution="1"  contourHighResolution="1"  histogramSmoothingCount="0"  graphResolution="256"  showOutliers="0"  drawLargeDots="0"  dotsToDraw="8000"  tint="le.chartfill.tinted.40"  lineWeight="le.lineweight.normal"  lineStyle="le.linestyle.solid" />
               <GraphEnvironment showGrid="0"  showAxes="tnlTNL"  showGates="1"  showFreqOnPlots="1"  showGateNameOnPlots="1"  showMedians="0"  showUncomped="0"  addEventParam="0"  lastYAxisName="" >
                 <TextTraits font="SansSerif"  size="12"  name="Labels"  style="plain"  color="#000000"  background="#00ffffff"  just="left" />
                 <TextTraits font="SansSerif"  size="12"  name="LayoutGates"  style="plain"  color="#000000"  background="#00ffffff"  just="left" />
                 <TextTraits font="SansSerif"  size="10"  name="Numbers"  style="plain"  color="#000000"  background="#00ffffff"  just="left" />
                 <TextTraits font="SansSerif"  size="10"  name="Legend"  style="plain"  color="#000000"  background="#00ffffff"  just="left" />
                 <WindowPosition x="631"  y="129"  width="390"  height="634"  displayed="0"  panelState="+--" />
               </GraphEnvironment>
             </Graph>
             <Gate gating:id="ID283181396" >
               <gating:PolygonGate eventsInside="1"  annoOffsetX="0"  annoOffsetY="0"  tint="#000000"  isTinted="0"  lineWeight="Normal"  userDefined="1"  quadId="-1"  gateResolution="256" >
                 <gating:dimension>
                   <data-type:fcs-dimension data-type:name="FSC-H" />
                 </gating:dimension>
                 <gating:dimension>
                   <data-type:fcs-dimension data-type:name="SSC-H" />
                 </gating:dimension>
                 <gating:vertex>
                   <gating:coordinate data-type:value="150.5882352941" />
                   <gating:coordinate data-type:value="532.2995594714" />
                 </gating:vertex>
                 <gating:vertex>
                   <gating:coordinate data-type:value="314.0840336134" />
                   <gating:coordinate data-type:value="636.0528634361" />
                 </gating:vertex>
                 <gating:vertex>
                   <gating:coordinate data-type:value="486.1848739496" />
                   <gating:coordinate data-type:value="478.1674008811" />
                 </gating:vertex>
                 <gating:vertex>
                   <gating:coordinate data-type:value="460.3697478992" />
                   <gating:coordinate data-type:value="293.2158590308" />
                 </gating:vertex>
                 <gating:vertex>
                   <gating:coordinate data-type:value="395.8319327731" />
                   <gating:coordinate data-type:value="171.4185022026" />
                 </gating:vertex>
                 <gating:vertex>
                   <gating:coordinate data-type:value="339.8991596639" />
                   <gating:coordinate data-type:value="108.2643171806" />
                 </gating:vertex>
                 <gating:vertex>
                   <gating:coordinate data-type:value="232.3361344538" />
                   <gating:coordinate data-type:value="58.6431718062" />
                 </gating:vertex>
                 <gating:vertex>
                   <gating:coordinate data-type:value="94.6554621849" />
                   <gating:coordinate data-type:value="27.0660792952" />
                 </gating:vertex>
                 <gating:vertex>
                   <gating:coordinate data-type:value="34.4201680672" />
                   <gating:coordinate data-type:value="85.7092511013" />
                 </gating:vertex>
                 <gating:vertex>
                   <gating:coordinate data-type:value="47.3277310924" />
                   <gating:coordinate data-type:value="284.1938325991" />
                 </gating:vertex>
               </gating:PolygonGate>
             </Gate>
             <Subpopulations>
               <Population name="Q1: AV- , PE+"  annotation=""  owningGroup=""  expanded="1"  sortPriority="10"  count="82" >
                 <Graph smoothing="0"  backColor="#ffffff"  foreColor="#000000"  type="Pseudocolor"  fast="1"  rowCount="10000" >
                   <Axis dimension="x"  name="FL1-H"  label=""  auto="auto" />
                   <Axis dimension="y"  name="FL2-H"  label=""  auto="auto" />
                   <GraphSettings level="5%"  smoothingHighResolution="1"  contourHighResolution="1"  histogramSmoothingCount="0"  graphResolution="256"  showOutliers="0"  drawLargeDots="0"  dotsToDraw="8000"  tint="le.chartfill.tinted.40"  lineWeight="le.lineweight.normal"  lineStyle="le.linestyle.solid" />
                   <GraphEnvironment showGrid="0"  showAxes="tnlTNL"  showGates="1"  showFreqOnPlots="1"  showGateNameOnPlots="1"  showMedians="0"  showUncomped="0"  addEventParam="0"  lastYAxisName="" >
                    <TextTraits font="SansSerif"  size="12"  name="Labels"  style="plain"  color="#000000"  background="#00ffffff"  just="left" />
                    <TextTraits font="SansSerif"  size="12"  name="LayoutGates"  style="plain"  color="#000000"  background="#00ffffff"  just="left" />
                    <TextTraits font="SansSerif"  size="10"  name="Numbers"  style="plain"  color="#000000"  background="#00ffffff"  just="left" />
                    <TextTraits font="SansSerif"  size="10"  name="Legend"  style="plain"  color="#000000"  background="#00ffffff"  just="left" />
                    <WindowPosition x="498"  y="135"  width="390"  height="520"  displayed="1"  panelState="---" />
                   </GraphEnvironment>
                 </Graph>
                 <Gate gating:id="ID1633603094"  gating:parent_id="ID283181396" >
                   <gating:RectangleGate eventsInside="1"  annoOffsetX="0"  annoOffsetY="0"  tint="#000000"  isTinted="0"  lineWeight="Normal"  userDefined="1"  percentX="0"  percentY="0" >
                    <gating:dimension gating:max="58.17091329374361" >
                    <data-type:fcs-dimension data-type:name="FL1-H" />
                    </gating:dimension>
                    <gating:dimension gating:min="51.1977766391895" >
                    <data-type:fcs-dimension data-type:name="FL2-H" />
                    </gating:dimension>
                   </gating:RectangleGate>
                 </Gate>
               </Population>
               <Population name="Q2: AV+ , PE+"  annotation=""  owningGroup=""  expanded="1"  sortPriority="10"  count="857" >
                 <Graph smoothing="0"  backColor="#ffffff"  foreColor="#000000"  type="Pseudocolor"  fast="1"  rowCount="10000" >
                   <Axis dimension="x"  name="FL1-H"  label=""  auto="auto" />
                   <Axis dimension="y"  name="FL2-H"  label=""  auto="auto" />
                   <GraphSettings level="5%"  smoothingHighResolution="1"  contourHighResolution="1"  histogramSmoothingCount="0"  graphResolution="256"  showOutliers="0"  drawLargeDots="0"  dotsToDraw="8000"  tint="le.chartfill.tinted.40"  lineWeight="le.lineweight.normal"  lineStyle="le.linestyle.solid" />
                   <GraphEnvironment showGrid="0"  showAxes="tnlTNL"  showGates="1"  showFreqOnPlots="1"  showGateNameOnPlots="1"  showMedians="0"  showUncomped="0"  addEventParam="0"  lastYAxisName="" >
                    <TextTraits font="SansSerif"  size="12"  name="Labels"  style="plain"  color="#000000"  background="#00ffffff"  just="left" />
                    <TextTraits font="SansSerif"  size="12"  name="LayoutGates"  style="plain"  color="#000000"  background="#00ffffff"  just="left" />
                    <TextTraits font="SansSerif"  size="10"  name="Numbers"  style="plain"  color="#000000"  background="#00ffffff"  just="left" />
                    <TextTraits font="SansSerif"  size="10"  name="Legend"  style="plain"  color="#000000"  background="#00ffffff"  just="left" />
                    <WindowPosition x="498"  y="135"  width="390"  height="520"  displayed="1"  panelState="---" />
                   </GraphEnvironment>
                 </Graph>
                 <Gate gating:id="ID388773963"  gating:parent_id="ID283181396" >
                   <gating:RectangleGate eventsInside="1"  annoOffsetX="0"  annoOffsetY="0"  tint="#000000"  isTinted="0"  lineWeight="Normal"  userDefined="1"  percentX="0"  percentY="0" >
                    <gating:dimension gating:min="58.17091329374361" >
                    <data-type:fcs-dimension data-type:name="FL1-H" />
                    </gating:dimension>
                    <gating:dimension gating:min="51.1977766391895" >
                    <data-type:fcs-dimension data-type:name="FL2-H" />
                    </gating:dimension>
                   </gating:RectangleGate>
                 </Gate>
               </Population>
               <Population name="Q3: AV+ , PE-"  annotation=""  owningGroup=""  expanded="1"  sortPriority="10"  count="174" >
                 <Graph smoothing="0"  backColor="#ffffff"  foreColor="#000000"  type="Pseudocolor"  fast="1"  rowCount="10000" >
                   <Axis dimension="x"  name="FL1-H"  label=""  auto="auto" />
                   <Axis dimension="y"  name="FL2-H"  label=""  auto="auto" />
                   <GraphSettings level="5%"  smoothingHighResolution="1"  contourHighResolution="1"  histogramSmoothingCount="0"  graphResolution="256"  showOutliers="0"  drawLargeDots="0"  dotsToDraw="8000"  tint="le.chartfill.tinted.40"  lineWeight="le.lineweight.normal"  lineStyle="le.linestyle.solid" />
                   <GraphEnvironment showGrid="0"  showAxes="tnlTNL"  showGates="1"  showFreqOnPlots="1"  showGateNameOnPlots="1"  showMedians="0"  showUncomped="0"  addEventParam="0"  lastYAxisName="" >
                    <TextTraits font="SansSerif"  size="12"  name="Labels"  style="plain"  color="#000000"  background="#00ffffff"  just="left" />
                    <TextTraits font="SansSerif"  size="12"  name="LayoutGates"  style="plain"  color="#000000"  background="#00ffffff"  just="left" />
                    <TextTraits font="SansSerif"  size="10"  name="Numbers"  style="plain"  color="#000000"  background="#00ffffff"  just="left" />
                    <TextTraits font="SansSerif"  size="10"  name="Legend"  style="plain"  color="#000000"  background="#00ffffff"  just="left" />
                    <WindowPosition x="498"  y="135"  width="390"  height="520"  displayed="1"  panelState="---" />
                   </GraphEnvironment>
                 </Graph>
                 <Gate gating:id="ID1478741967"  gating:parent_id="ID283181396" >
                   <gating:RectangleGate eventsInside="1"  annoOffsetX="0"  annoOffsetY="0"  tint="#000000"  isTinted="0"  lineWeight="Normal"  userDefined="1"  percentX="0"  percentY="0" >
                    <gating:dimension gating:min="58.17091329374361" >
                    <data-type:fcs-dimension data-type:name="FL1-H" />
                    </gating:dimension>
                    <gating:dimension gating:max="51.1977766391895" >
                    <data-type:fcs-dimension data-type:name="FL2-H" />
                    </gating:dimension>
                   </gating:RectangleGate>
                 </Gate>
               </Population>
               <Population name="Q4: AV- , PE-"  annotation=""  owningGroup=""  expanded="1"  sortPriority="10"  count="8736" >
                 <Graph smoothing="0"  backColor="#ffffff"  foreColor="#000000"  type="Pseudocolor"  fast="1"  rowCount="10000" >
                   <Axis dimension="x"  name="FL1-H"  label=""  auto="auto" />
                   <Axis dimension="y"  name="FL2-H"  label=""  auto="auto" />
                   <GraphSettings level="5%"  smoothingHighResolution="1"  contourHighResolution="1"  histogramSmoothingCount="0"  graphResolution="256"  showOutliers="0"  drawLargeDots="0"  dotsToDraw="8000"  tint="le.chartfill.tinted.40"  lineWeight="le.lineweight.normal"  lineStyle="le.linestyle.solid" />
                   <GraphEnvironment showGrid="0"  showAxes="tnlTNL"  showGates="1"  showFreqOnPlots="1"  showGateNameOnPlots="1"  showMedians="0"  showUncomped="0"  addEventParam="0"  lastYAxisName="" >
                    <TextTraits font="SansSerif"  size="12"  name="Labels"  style="plain"  color="#000000"  background="#00ffffff"  just="left" />
                    <TextTraits font="SansSerif"  size="12"  name="LayoutGates"  style="plain"  color="#000000"  background="#00ffffff"  just="left" />
                    <TextTraits font="SansSerif"  size="10"  name="Numbers"  style="plain"  color="#000000"  background="#00ffffff"  just="left" />
                    <TextTraits font="SansSerif"  size="10"  name="Legend"  style="plain"  color="#000000"  background="#00ffffff"  just="left" />
                    <WindowPosition x="498"  y="135"  width="390"  height="520"  displayed="1"  panelState="---" />
                   </GraphEnvironment>
                 </Graph>
                 <Gate gating:id="ID387992638"  gating:parent_id="ID283181396" >
                   <gating:RectangleGate eventsInside="1"  annoOffsetX="0"  annoOffsetY="0"  tint="#000000"  isTinted="0"  lineWeight="Normal"  userDefined="1"  percentX="0"  percentY="0" >
                    <gating:dimension gating:max="58.17091329374361" >
                    <data-type:fcs-dimension data-type:name="FL1-H" />
                    </gating:dimension>
                    <gating:dimension gating:max="51.1977766391895" >
                    <data-type:fcs-dimension data-type:name="FL2-H" />
                    </gating:dimension>
                   </gating:RectangleGate>
                 </Gate>
               </Population>
             </Subpopulations>
           </Population>
         </Subpopulations>
       </SampleNode>
     </Sample>
     <Sample>
       <DataSet uri="file:/C:/Users/盼盼/Desktop/20190516PANWEILI/3.003"  sampleID="3" />
       <Transformations>
         <transforms:linear transforms:minRange="0"  transforms:maxRange="1024"  gain="1" >
           <data-type:parameter data-type:name="FSC-H" />
         </transforms:linear>
         <transforms:linear transforms:minRange="0"  transforms:maxRange="1024"  gain="1" >
           <data-type:parameter data-type:name="SSC-H" />
         </transforms:linear>
         <transforms:log transforms:offset="1"  transforms:decades="4" >
           <data-type:parameter data-type:name="FL1-H" />
         </transforms:log>
         <transforms:log transforms:offset="1"  transforms:decades="4" >
           <data-type:parameter data-type:name="FL2-H" />
         </transforms:log>
         <transforms:log transforms:offset="1"  transforms:decades="4" >
           <data-type:parameter data-type:name="FL3-H" />
         </transforms:log>
         <transforms:linear transforms:minRange="0"  transforms:maxRange="1024"  gain="1" >
           <data-type:parameter data-type:name="FL1-A" />
         </transforms:linear>
         <transforms:linear transforms:minRange="0"  transforms:maxRange="1024"  gain="1" >
           <data-type:parameter data-type:name="FL1-W" />
         </transforms:linear>
       </Transformations>
       <Keywords>
         <Keyword name="$DATE"  value="16-May-19" />
         <Keyword name="FILE GUID"  value="834F113F-F038-4439-AF49-51AADE85C353" />
         <Keyword name="$FIL"  value="3.003" />
         <Keyword name="P7THRESVOL"  value="52" />
         <Keyword name="CalibFile"  value="FALSE" />
         <Keyword name="BD$LASERMODE"  value="1" />
         <Keyword name="BD$WORD63"  value="0" />
         <Keyword name="BD$WORD62"  value="0" />
         <Keyword name="BD$WORD61"  value="0" />
         <Keyword name="BD$WORD60"  value="0" />
         <Keyword name="BD$WORD59"  value="0" />
         <Keyword name="BD$WORD58"  value="0" />
         <Keyword name="BD$WORD57"  value="0" />
         <Keyword name="BD$WORD56"  value="0" />
         <Keyword name="BD$WORD55"  value="0" />
         <Keyword name="BD$WORD54"  value="0" />
         <Keyword name="BD$WORD53"  value="0" />
         <Keyword name="BD$WORD52"  value="0" />
         <Keyword name="BD$WORD51"  value="52" />
         <Keyword name="BD$WORD50"  value="0" />
         <Keyword name="BD$WORD49"  value="0" />
         <Keyword name="BD$WORD48"  value="800" />
         <Keyword name="BD$WORD47"  value="54" />
         <Keyword name="BD$WORD46"  value="1023" />
         <Keyword name="BD$WORD45"  value="1023" />
         <Keyword name="BD$WORD44"  value="1023" />
         <Keyword name="BD$WORD43"  value="0" />
         <Keyword name="BD$WORD42"  value="456" />
         <Keyword name="BD$WORD41"  value="100" />
         <Keyword name="BD$WORD40"  value="2" />
         <Keyword name="BD$WORD39"  value="3" />
         <Keyword name="BD$WORD38"  value="280" />
         <Keyword name="BD$WORD37"  value="212" />
         <Keyword name="BD$WORD36"  value="27" />
         <Keyword name="BD$WORD35"  value="378" />
         <Keyword name="BD$WORD34"  value="0" />
         <Keyword name="BD$WORD33"  value="52" />
         <Keyword name="BD$WORD32"  value="52" />
         <Keyword name="BD$WORD31"  value="52" />
         <Keyword name="BD$WORD30"  value="52" />
         <Keyword name="BD$WORD29"  value="52" />
         <Keyword name="BD$WORD28"  value="136" />
         <Keyword name="BD$WORD27"  value="0" />
         <Keyword name="BD$WORD26"  value="0" />
         <Keyword name="BD$WORD25"  value="0" />
         <Keyword name="BD$WORD24"  value="1" />
         <Keyword name="BD$WORD23"  value="1" />
         <Keyword name="BD$WORD22"  value="100" />
         <Keyword name="BD$WORD21"  value="100" />
         <Keyword name="BD$WORD20"  value="100" />
         <Keyword name="BD$WORD19"  value="100" />
         <Keyword name="BD$WORD18"  value="410" />
         <Keyword name="BD$WORD17"  value="601" />
         <Keyword name="BD$WORD16"  value="494" />
         <Keyword name="BD$WORD15"  value="458" />
         <Keyword name="BD$WORD14"  value="372" />
         <Keyword name="BD$WORD13"  value="4" />
         <Keyword name="BD$WORD12"  value="607" />
         <Keyword name="BD$WORD11"  value="308" />
         <Keyword name="BD$WORD10"  value="301" />
         <Keyword name="BD$WORD9"  value="395" />
         <Keyword name="BD$WORD8"  value="395" />
         <Keyword name="BD$WORD7"  value="396" />
         <Keyword name="BD$WORD6"  value="395" />
         <Keyword name="BD$WORD5"  value="395" />
         <Keyword name="BD$WORD4"  value="588" />
         <Keyword name="BD$WORD3"  value="474" />
         <Keyword name="BD$WORD2"  value="447" />
         <Keyword name="BD$WORD1"  value="356" />
         <Keyword name="BD$WORD0"  value="255" />
         <Keyword name="BD$P7N"  value="FL1-W" />
         <Keyword name="BD$P6N"  value="FL1-A" />
         <Keyword name="BD$P5N"  value="FL3-H" />
         <Keyword name="BD$P4N"  value="FL2-H" />
         <Keyword name="BD$P3N"  value="FL1-H" />
         <Keyword name="BD$P2N"  value="SSC-H" />
         <Keyword name="BD$P1N"  value="FSC-H" />
         <Keyword name="BD$NPAR"  value="7" />
         <Keyword name="BD$AcqLibVersion"  value="6.1" />
         <Keyword name="$ETIM"  value="11:39:43" />
         <Keyword name="$BTIM"  value="11:38:22" />
         <Keyword name="CYTNUM"  value="E97300319" />
         <Keyword name="$CYT"  value="FACSCalibur" />
         <Keyword name="$OP"  value="Admin" />
         <Keyword name="END BATCH"  value="TRUE" />
         <Keyword name="START BATCH"  value="TRUE" />
         <Keyword name="TUBE NAME"  value="Untitled" />
         <Keyword name="PANEL NAME"  value="Untitled Acquisition Tube List" />
         <Keyword name="SAMPLE ID"  value="3" />
         <Keyword name="$P4S"  value="PE" />
         <Keyword name="$P3S"  value="AV" />
         <Keyword name="$P2S"  value="SSC-Height" />
         <Keyword name="$P1S"  value="FSC-Height" />
         <Keyword name="$P7E"  value="0,0" />
         <Keyword name="$P7B"  value="16" />
         <Keyword name="$P7R"  value="1024" />
         <Keyword name="$P7N"  value="FL1-W" />
         <Keyword name="$P6E"  value="0,0" />
         <Keyword name="$P6B"  value="16" />
         <Keyword name="$P6R"  value="1024" />
         <Keyword name="$P6N"  value="FL1-A" />
         <Keyword name="$P5E"  value="4,0" />
         <Keyword name="$P5B"  value="16" />
         <Keyword name="$P5R"  value="1024" />
         <Keyword name="$P5N"  value="FL3-H" />
         <Keyword name="$P4E"  value="4,0" />
         <Keyword name="$P4B"  value="16" />
         <Keyword name="$P4R"  value="1024" />
         <Keyword name="$P4N"  value="FL2-H" />
         <Keyword name="$P3E"  value="4,0" />
         <Keyword name="$P3B"  value="16" />
         <Keyword name="$P3R"  value="1024" />
         <Keyword name="$P3N"  value="FL1-H" />
         <Keyword name="$P2E"  value="0,0" />
         <Keyword name="$P2B"  value="16" />
         <Keyword name="$P2R"  value="1024" />
         <Keyword name="$P2N"  value="SSC-H" />
         <Keyword name="$P1E"  value="0,0" />
         <Keyword name="$P1B"  value="16" />
         <Keyword name="$P1R"  value="1024" />
         <Keyword name="$P1N"  value="FSC-H" />
         <Keyword name="$PAR"  value="7" />
         <Keyword name="$MODE"  value="L" />
         <Keyword name="$TOT"  value="10000" />
         <Keyword name="WORKSTATION"  value="(Unavailable)" />
         <Keyword name="LOGIN NAME"  value="Admin" />
         <Keyword name="CREATOR"  value="CellQuest Pro  6.1" />
         <Keyword name="$SYS"  value="Macintosh System Software 10.9.1" />
         <Keyword name="$NEXTDATA"  value="0" />
         <Keyword name="$DATATYPE"  value="I" />
         <Keyword name="$BYTEORD"  value="4,3,2,1" />
         <Keyword name="FJ_FCS_VERSION"  value="2" />
         <Keyword name="$P5S"  value="" />
         <Keyword name="$P6S"  value="" />
         <Keyword name="$P7S"  value="" />
       </Keywords>
       <SampleNode name="3.003"  annotation=""  owningGroup=""  expanded="1"  sortPriority="10"  count="10000"  sampleID="3" >
         <Graph smoothing="0"  backColor="#ffffff"  foreColor="#000000"  type="Pseudocolor"  fast="1"  rowCount="10000" >
           <Axis dimension="x"  name="FSC-H"  label=""  auto="auto" />
           <Axis dimension="y"  name="SSC-H"  label=""  auto="auto" />
           <GraphSettings level="5%"  smoothingHighResolution="1"  contourHighResolution="1"  histogramSmoothingCount="0"  graphResolution="256"  showOutliers="0"  drawLargeDots="0"  dotsToDraw="8000"  tint="le.chartfill.tinted.40"  lineWeight="le.lineweight.normal"  lineStyle="le.linestyle.solid" />
           <GraphEnvironment showGrid="0"  showAxes="tnlTNL"  showGates="1"  showFreqOnPlots="1"  showGateNameOnPlots="1"  showMedians="0"  showUncomped="0"  addEventParam="0"  lastYAxisName="" >
             <TextTraits font="SansSerif"  size="12"  name="Labels"  style="plain"  color="#000000"  background="#00ffffff"  just="left" />
             <TextTraits font="SansSerif"  size="12"  name="LayoutGates"  style="plain"  color="#000000"  background="#00ffffff"  just="left" />
             <TextTraits font="SansSerif"  size="10"  name="Numbers"  style="plain"  color="#000000"  background="#00ffffff"  just="left" />
             <TextTraits font="SansSerif"  size="10"  name="Legend"  style="plain"  color="#000000"  background="#00ffffff"  just="left" />
             <WindowPosition x="310"  y="118"  width="390"  height="520"  displayed="0"  panelState="---" />
           </GraphEnvironment>
         </Graph>
         <Subpopulations>
           <Population name="3"  annotation=""  owningGroup=""  expanded="1"  sortPriority="10"  count="9621" >
             <Graph smoothing="0"  backColor="#ffffff"  foreColor="#ff0000"  type="DotPlot"  fast="1"  rowCount="10000" >
               <Axis dimension="x"  name="FL1-H"  label=""  auto="auto" />
               <Axis dimension="y"  name="FL2-H"  label=""  auto="auto" />
               <GraphSettings level="5%"  smoothingHighResolution="1"  contourHighResolution="1"  histogramSmoothingCount="0"  graphResolution="256"  showOutliers="0"  drawLargeDots="0"  dotsToDraw="8000"  tint="le.chartfill.tinted.40"  lineWeight="le.lineweight.normal"  lineStyle="le.linestyle.solid" />
               <GraphEnvironment showGrid="0"  showAxes="tnlTNL"  showGates="1"  showFreqOnPlots="1"  showGateNameOnPlots="1"  showMedians="0"  showUncomped="0"  addEventParam="0"  lastYAxisName="" >
                 <TextTraits font="SansSerif"  size="12"  name="Labels"  style="plain"  color="#000000"  background="#00ffffff"  just="left" />
                 <TextTraits font="SansSerif"  size="12"  name="LayoutGates"  style="plain"  color="#000000"  background="#00ffffff"  just="left" />
                 <TextTraits font="SansSerif"  size="10"  name="Numbers"  style="plain"  color="#000000"  background="#00ffffff"  just="left" />
                 <TextTraits font="SansSerif"  size="10"  name="Legend"  style="plain"  color="#000000"  background="#00ffffff"  just="left" />
                 <WindowPosition x="310"  y="118"  width="390"  height="634"  displayed="0"  panelState="+--" />
               </GraphEnvironment>
             </Graph>
             <Gate gating:id="ID865931040" >
               <gating:PolygonGate eventsInside="1"  annoOffsetX="0"  annoOffsetY="0"  tint="#000000"  isTinted="0"  lineWeight="Normal"  userDefined="1"  quadId="-1"  gateResolution="256" >
                 <gating:dimension>
                   <data-type:fcs-dimension data-type:name="FSC-H" />
                 </gating:dimension>
                 <gating:dimension>
                   <data-type:fcs-dimension data-type:name="SSC-H" />
                 </gating:dimension>
                 <gating:vertex>
                   <gating:coordinate data-type:value="197.9159663866" />
                   <gating:coordinate data-type:value="446.59030837" />
                 </gating:vertex>
                 <gating:vertex>
                   <gating:coordinate data-type:value="309.781512605" />
                   <gating:coordinate data-type:value="491.7004405286" />
                 </gating:vertex>
                 <gating:vertex>
                   <gating:coordinate data-type:value="417.3445378151" />
                   <gating:coordinate data-type:value="446.59030837" />
                 </gating:vertex>
                 <gating:vertex>
                   <gating:coordinate data-type:value="477.5798319328" />
                   <gating:coordinate data-type:value="279.6828193833" />
                 </gating:vertex>
                 <gating:vertex>
                   <gating:coordinate data-type:value="408.7394957983" />
                   <gating:coordinate data-type:value="162.3964757709" />
                 </gating:vertex>
                 <gating:vertex>
                   <gating:coordinate data-type:value="266.756302521" />
                   <gating:coordinate data-type:value="72.1762114537" />
                 </gating:vertex>
                 <gating:vertex>
                   <gating:coordinate data-type:value="141.9831932773" />
                   <gating:coordinate data-type:value="49.6211453744" />
                 </gating:vertex>
                 <gating:vertex>
                   <gating:coordinate data-type:value="64.5378151261" />
                   <gating:coordinate data-type:value="94.731277533" />
                 </gating:vertex>
                 <gating:vertex>
                   <gating:coordinate data-type:value="47.3277310924" />
                   <gating:coordinate data-type:value="207.5066079295" />
                 </gating:vertex>
                 <gating:vertex>
                   <gating:coordinate data-type:value="133.3781512605" />
                   <gating:coordinate data-type:value="405.9911894273" />
                 </gating:vertex>
               </gating:PolygonGate>
             </Gate>
             <Subpopulations>
               <Population name="Q1: AV- , PE+"  annotation=""  owningGroup=""  expanded="1"  sortPriority="10"  count="104" >
                 <Graph smoothing="0"  backColor="#ffffff"  foreColor="#000000"  type="Pseudocolor"  fast="1"  rowCount="10000" >
                   <Axis dimension="x"  name="FL1-H"  label=""  auto="auto" />
                   <Axis dimension="y"  name="FL2-H"  label=""  auto="auto" />
                   <GraphSettings level="5%"  smoothingHighResolution="1"  contourHighResolution="1"  histogramSmoothingCount="0"  graphResolution="256"  showOutliers="0"  drawLargeDots="0"  dotsToDraw="8000"  tint="le.chartfill.tinted.40"  lineWeight="le.lineweight.normal"  lineStyle="le.linestyle.solid" />
                   <GraphEnvironment showGrid="0"  showAxes="tnlTNL"  showGates="1"  showFreqOnPlots="1"  showGateNameOnPlots="1"  showMedians="0"  showUncomped="0"  addEventParam="0"  lastYAxisName="" >
                    <TextTraits font="SansSerif"  size="12"  name="Labels"  style="plain"  color="#000000"  background="#00ffffff"  just="left" />
                    <TextTraits font="SansSerif"  size="12"  name="LayoutGates"  style="plain"  color="#000000"  background="#00ffffff"  just="left" />
                    <TextTraits font="SansSerif"  size="10"  name="Numbers"  style="plain"  color="#000000"  background="#00ffffff"  just="left" />
                    <TextTraits font="SansSerif"  size="10"  name="Legend"  style="plain"  color="#000000"  background="#00ffffff"  just="left" />
                    <WindowPosition x="310"  y="118"  width="390"  height="520"  displayed="1"  panelState="---" />
                   </GraphEnvironment>
                 </Graph>
                 <Gate gating:id="ID807525040"  gating:parent_id="ID865931040" >
                   <gating:RectangleGate eventsInside="1"  annoOffsetX="0"  annoOffsetY="0"  tint="#000000"  isTinted="0"  lineWeight="Normal"  userDefined="1"  percentX="0"  percentY="0" >
                    <gating:dimension gating:max="58.17091329374361" >
                    <data-type:fcs-dimension data-type:name="FL1-H" />
                    </gating:dimension>
                    <gating:dimension gating:min="51.1977766391895" >
                    <data-type:fcs-dimension data-type:name="FL2-H" />
                    </gating:dimension>
                   </gating:RectangleGate>
                 </Gate>
               </Population>
               <Population name="Q2: AV+ , PE+"  annotation=""  owningGroup=""  expanded="1"  sortPriority="10"  count="663" >
                 <Graph smoothing="0"  backColor="#ffffff"  foreColor="#000000"  type="Pseudocolor"  fast="1"  rowCount="10000" >
                   <Axis dimension="x"  name="FL1-H"  label=""  auto="auto" />
                   <Axis dimension="y"  name="FL2-H"  label=""  auto="auto" />
                   <GraphSettings level="5%"  smoothingHighResolution="1"  contourHighResolution="1"  histogramSmoothingCount="0"  graphResolution="256"  showOutliers="0"  drawLargeDots="0"  dotsToDraw="8000"  tint="le.chartfill.tinted.40"  lineWeight="le.lineweight.normal"  lineStyle="le.linestyle.solid" />
                   <GraphEnvironment showGrid="0"  showAxes="tnlTNL"  showGates="1"  showFreqOnPlots="1"  showGateNameOnPlots="1"  showMedians="0"  showUncomped="0"  addEventParam="0"  lastYAxisName="" >
                    <TextTraits font="SansSerif"  size="12"  name="Labels"  style="plain"  color="#000000"  background="#00ffffff"  just="left" />
                    <TextTraits font="SansSerif"  size="12"  name="LayoutGates"  style="plain"  color="#000000"  background="#00ffffff"  just="left" />
                    <TextTraits font="SansSerif"  size="10"  name="Numbers"  style="plain"  color="#000000"  background="#00ffffff"  just="left" />
                    <TextTraits font="SansSerif"  size="10"  name="Legend"  style="plain"  color="#000000"  background="#00ffffff"  just="left" />
                    <WindowPosition x="310"  y="118"  width="390"  height="520"  displayed="1"  panelState="---" />
                   </GraphEnvironment>
                 </Graph>
                 <Gate gating:id="ID2124181887"  gating:parent_id="ID865931040" >
                   <gating:RectangleGate eventsInside="1"  annoOffsetX="0"  annoOffsetY="0"  tint="#000000"  isTinted="0"  lineWeight="Normal"  userDefined="1"  percentX="0"  percentY="0" >
                    <gating:dimension gating:min="58.17091329374361" >
                    <data-type:fcs-dimension data-type:name="FL1-H" />
                    </gating:dimension>
                    <gating:dimension gating:min="51.1977766391895" >
                    <data-type:fcs-dimension data-type:name="FL2-H" />
                    </gating:dimension>
                   </gating:RectangleGate>
                 </Gate>
               </Population>
               <Population name="Q3: AV+ , PE-"  annotation=""  owningGroup=""  expanded="1"  sortPriority="10"  count="192" >
                 <Graph smoothing="0"  backColor="#ffffff"  foreColor="#000000"  type="Pseudocolor"  fast="1"  rowCount="10000" >
                   <Axis dimension="x"  name="FL1-H"  label=""  auto="auto" />
                   <Axis dimension="y"  name="FL2-H"  label=""  auto="auto" />
                   <GraphSettings level="5%"  smoothingHighResolution="1"  contourHighResolution="1"  histogramSmoothingCount="0"  graphResolution="256"  showOutliers="0"  drawLargeDots="0"  dotsToDraw="8000"  tint="le.chartfill.tinted.40"  lineWeight="le.lineweight.normal"  lineStyle="le.linestyle.solid" />
                   <GraphEnvironment showGrid="0"  showAxes="tnlTNL"  showGates="1"  showFreqOnPlots="1"  showGateNameOnPlots="1"  showMedians="0"  showUncomped="0"  addEventParam="0"  lastYAxisName="" >
                    <TextTraits font="SansSerif"  size="12"  name="Labels"  style="plain"  color="#000000"  background="#00ffffff"  just="left" />
                    <TextTraits font="SansSerif"  size="12"  name="LayoutGates"  style="plain"  color="#000000"  background="#00ffffff"  just="left" />
                    <TextTraits font="SansSerif"  size="10"  name="Numbers"  style="plain"  color="#000000"  background="#00ffffff"  just="left" />
                    <TextTraits font="SansSerif"  size="10"  name="Legend"  style="plain"  color="#000000"  background="#00ffffff"  just="left" />
                    <WindowPosition x="310"  y="118"  width="390"  height="520"  displayed="1"  panelState="---" />
                   </GraphEnvironment>
                 </Graph>
                 <Gate gating:id="ID1356827081"  gating:parent_id="ID865931040" >
                   <gating:RectangleGate eventsInside="1"  annoOffsetX="0"  annoOffsetY="0"  tint="#000000"  isTinted="0"  lineWeight="Normal"  userDefined="1"  percentX="0"  percentY="0" >
                    <gating:dimension gating:min="58.17091329374361" >
                    <data-type:fcs-dimension data-type:name="FL1-H" />
                    </gating:dimension>
                    <gating:dimension gating:max="51.1977766391895" >
                    <data-type:fcs-dimension data-type:name="FL2-H" />
                    </gating:dimension>
                   </gating:RectangleGate>
                 </Gate>
               </Population>
               <Population name="Q4: AV- , PE-"  annotation=""  owningGroup=""  expanded="1"  sortPriority="10"  count="8662" >
                 <Graph smoothing="0"  backColor="#ffffff"  foreColor="#000000"  type="Pseudocolor"  fast="1"  rowCount="10000" >
                   <Axis dimension="x"  name="FL1-H"  label=""  auto="auto" />
                   <Axis dimension="y"  name="FL2-H"  label=""  auto="auto" />
                   <GraphSettings level="5%"  smoothingHighResolution="1"  contourHighResolution="1"  histogramSmoothingCount="0"  graphResolution="256"  showOutliers="0"  drawLargeDots="0"  dotsToDraw="8000"  tint="le.chartfill.tinted.40"  lineWeight="le.lineweight.normal"  lineStyle="le.linestyle.solid" />
                   <GraphEnvironment showGrid="0"  showAxes="tnlTNL"  showGates="1"  showFreqOnPlots="1"  showGateNameOnPlots="1"  showMedians="0"  showUncomped="0"  addEventParam="0"  lastYAxisName="" >
                    <TextTraits font="SansSerif"  size="12"  name="Labels"  style="plain"  color="#000000"  background="#00ffffff"  just="left" />
                    <TextTraits font="SansSerif"  size="12"  name="LayoutGates"  style="plain"  color="#000000"  background="#00ffffff"  just="left" />
                    <TextTraits font="SansSerif"  size="10"  name="Numbers"  style="plain"  color="#000000"  background="#00ffffff"  just="left" />
                    <TextTraits font="SansSerif"  size="10"  name="Legend"  style="plain"  color="#000000"  background="#00ffffff"  just="left" />
                    <WindowPosition x="310"  y="118"  width="390"  height="520"  displayed="1"  panelState="---" />
                   </GraphEnvironment>
                 </Graph>
                 <Gate gating:id="ID63902874"  gating:parent_id="ID865931040" >
                   <gating:RectangleGate eventsInside="1"  annoOffsetX="0"  annoOffsetY="0"  tint="#000000"  isTinted="0"  lineWeight="Normal"  userDefined="1"  percentX="0"  percentY="0" >
                    <gating:dimension gating:max="58.17091329374361" >
                    <data-type:fcs-dimension data-type:name="FL1-H" />
                    </gating:dimension>
                    <gating:dimension gating:max="51.1977766391895" >
                    <data-type:fcs-dimension data-type:name="FL2-H" />
                    </gating:dimension>
                   </gating:RectangleGate>
                 </Gate>
               </Population>
             </Subpopulations>
           </Population>
         </Subpopulations>
       </SampleNode>
     </Sample>
     <Sample>
       <DataSet uri="file:/C:/Users/盼盼/Desktop/20190516PANWEILI/2.002"  sampleID="2" />
       <Transformations>
         <transforms:linear transforms:minRange="0"  transforms:maxRange="1024"  gain="1" >
           <data-type:parameter data-type:name="FSC-H" />
         </transforms:linear>
         <transforms:linear transforms:minRange="0"  transforms:maxRange="1024"  gain="1" >
           <data-type:parameter data-type:name="SSC-H" />
         </transforms:linear>
         <transforms:log transforms:offset="1"  transforms:decades="4" >
           <data-type:parameter data-type:name="FL1-H" />
         </transforms:log>
         <transforms:log transforms:offset="1"  transforms:decades="4" >
           <data-type:parameter data-type:name="FL2-H" />
         </transforms:log>
         <transforms:log transforms:offset="1"  transforms:decades="4" >
           <data-type:parameter data-type:name="FL3-H" />
         </transforms:log>
         <transforms:linear transforms:minRange="0"  transforms:maxRange="1024"  gain="1" >
           <data-type:parameter data-type:name="FL1-A" />
         </transforms:linear>
         <transforms:linear transforms:minRange="0"  transforms:maxRange="1024"  gain="1" >
           <data-type:parameter data-type:name="FL1-W" />
         </transforms:linear>
       </Transformations>
       <Keywords>
         <Keyword name="$DATE"  value="16-May-19" />
         <Keyword name="FILE GUID"  value="6CFC8F6D-298B-4430-A399-71FC0B3DFF3E" />
         <Keyword name="$FIL"  value="2.002" />
         <Keyword name="P7THRESVOL"  value="52" />
         <Keyword name="CalibFile"  value="FALSE" />
         <Keyword name="BD$LASERMODE"  value="1" />
         <Keyword name="BD$WORD63"  value="0" />
         <Keyword name="BD$WORD62"  value="0" />
         <Keyword name="BD$WORD61"  value="0" />
         <Keyword name="BD$WORD60"  value="0" />
         <Keyword name="BD$WORD59"  value="0" />
         <Keyword name="BD$WORD58"  value="0" />
         <Keyword name="BD$WORD57"  value="0" />
         <Keyword name="BD$WORD56"  value="0" />
         <Keyword name="BD$WORD55"  value="0" />
         <Keyword name="BD$WORD54"  value="0" />
         <Keyword name="BD$WORD53"  value="0" />
         <Keyword name="BD$WORD52"  value="0" />
         <Keyword name="BD$WORD51"  value="52" />
         <Keyword name="BD$WORD50"  value="0" />
         <Keyword name="BD$WORD49"  value="0" />
         <Keyword name="BD$WORD48"  value="800" />
         <Keyword name="BD$WORD47"  value="54" />
         <Keyword name="BD$WORD46"  value="1023" />
         <Keyword name="BD$WORD45"  value="1023" />
         <Keyword name="BD$WORD44"  value="1023" />
         <Keyword name="BD$WORD43"  value="0" />
         <Keyword name="BD$WORD42"  value="456" />
         <Keyword name="BD$WORD41"  value="100" />
         <Keyword name="BD$WORD40"  value="2" />
         <Keyword name="BD$WORD39"  value="3" />
         <Keyword name="BD$WORD38"  value="280" />
         <Keyword name="BD$WORD37"  value="212" />
         <Keyword name="BD$WORD36"  value="27" />
         <Keyword name="BD$WORD35"  value="378" />
         <Keyword name="BD$WORD34"  value="0" />
         <Keyword name="BD$WORD33"  value="52" />
         <Keyword name="BD$WORD32"  value="52" />
         <Keyword name="BD$WORD31"  value="52" />
         <Keyword name="BD$WORD30"  value="52" />
         <Keyword name="BD$WORD29"  value="52" />
         <Keyword name="BD$WORD28"  value="136" />
         <Keyword name="BD$WORD27"  value="0" />
         <Keyword name="BD$WORD26"  value="0" />
         <Keyword name="BD$WORD25"  value="0" />
         <Keyword name="BD$WORD24"  value="1" />
         <Keyword name="BD$WORD23"  value="1" />
         <Keyword name="BD$WORD22"  value="100" />
         <Keyword name="BD$WORD21"  value="100" />
         <Keyword name="BD$WORD20"  value="100" />
         <Keyword name="BD$WORD19"  value="100" />
         <Keyword name="BD$WORD18"  value="410" />
         <Keyword name="BD$WORD17"  value="601" />
         <Keyword name="BD$WORD16"  value="494" />
         <Keyword name="BD$WORD15"  value="458" />
         <Keyword name="BD$WORD14"  value="372" />
         <Keyword name="BD$WORD13"  value="4" />
         <Keyword name="BD$WORD12"  value="607" />
         <Keyword name="BD$WORD11"  value="308" />
         <Keyword name="BD$WORD10"  value="300" />
         <Keyword name="BD$WORD9"  value="396" />
         <Keyword name="BD$WORD8"  value="396" />
         <Keyword name="BD$WORD7"  value="396" />
         <Keyword name="BD$WORD6"  value="395" />
         <Keyword name="BD$WORD5"  value="395" />
         <Keyword name="BD$WORD4"  value="584" />
         <Keyword name="BD$WORD3"  value="485" />
         <Keyword name="BD$WORD2"  value="446" />
         <Keyword name="BD$WORD1"  value="358" />
         <Keyword name="BD$WORD0"  value="255" />
         <Keyword name="BD$P7N"  value="FL1-W" />
         <Keyword name="BD$P6N"  value="FL1-A" />
         <Keyword name="BD$P5N"  value="FL3-H" />
         <Keyword name="BD$P4N"  value="FL2-H" />
         <Keyword name="BD$P3N"  value="FL1-H" />
         <Keyword name="BD$P2N"  value="SSC-H" />
         <Keyword name="BD$P1N"  value="FSC-H" />
         <Keyword name="BD$NPAR"  value="7" />
         <Keyword name="BD$AcqLibVersion"  value="6.1" />
         <Keyword name="$ETIM"  value="11:38:14" />
         <Keyword name="$BTIM"  value="11:36:47" />
         <Keyword name="CYTNUM"  value="E97300319" />
         <Keyword name="$CYT"  value="FACSCalibur" />
         <Keyword name="$OP"  value="Admin" />
         <Keyword name="END BATCH"  value="TRUE" />
         <Keyword name="START BATCH"  value="TRUE" />
         <Keyword name="TUBE NAME"  value="Untitled" />
         <Keyword name="PANEL NAME"  value="Untitled Acquisition Tube List" />
         <Keyword name="SAMPLE ID"  value="2" />
         <Keyword name="$P4S"  value="PE" />
         <Keyword name="$P3S"  value="AV" />
         <Keyword name="$P2S"  value="SSC-Height" />
         <Keyword name="$P1S"  value="FSC-Height" />
         <Keyword name="$P7E"  value="0,0" />
         <Keyword name="$P7B"  value="16" />
         <Keyword name="$P7R"  value="1024" />
         <Keyword name="$P7N"  value="FL1-W" />
         <Keyword name="$P6E"  value="0,0" />
         <Keyword name="$P6B"  value="16" />
         <Keyword name="$P6R"  value="1024" />
         <Keyword name="$P6N"  value="FL1-A" />
         <Keyword name="$P5E"  value="4,0" />
         <Keyword name="$P5B"  value="16" />
         <Keyword name="$P5R"  value="1024" />
         <Keyword name="$P5N"  value="FL3-H" />
         <Keyword name="$P4E"  value="4,0" />
         <Keyword name="$P4B"  value="16" />
         <Keyword name="$P4R"  value="1024" />
         <Keyword name="$P4N"  value="FL2-H" />
         <Keyword name="$P3E"  value="4,0" />
         <Keyword name="$P3B"  value="16" />
         <Keyword name="$P3R"  value="1024" />
         <Keyword name="$P3N"  value="FL1-H" />
         <Keyword name="$P2E"  value="0,0" />
         <Keyword name="$P2B"  value="16" />
         <Keyword name="$P2R"  value="1024" />
         <Keyword name="$P2N"  value="SSC-H" />
         <Keyword name="$P1E"  value="0,0" />
         <Keyword name="$P1B"  value="16" />
         <Keyword name="$P1R"  value="1024" />
         <Keyword name="$P1N"  value="FSC-H" />
         <Keyword name="$PAR"  value="7" />
         <Keyword name="$MODE"  value="L" />
         <Keyword name="$TOT"  value="10000" />
         <Keyword name="WORKSTATION"  value="(Unavailable)" />
         <Keyword name="LOGIN NAME"  value="Admin" />
         <Keyword name="CREATOR"  value="CellQuest Pro  6.1" />
         <Keyword name="$SYS"  value="Macintosh System Software 10.9.1" />
         <Keyword name="$NEXTDATA"  value="0" />
         <Keyword name="$DATATYPE"  value="I" />
         <Keyword name="$BYTEORD"  value="4,3,2,1" />
         <Keyword name="FJ_FCS_VERSION"  value="2" />
         <Keyword name="$P5S"  value="" />
         <Keyword name="$P6S"  value="" />
         <Keyword name="$P7S"  value="" />
       </Keywords>
       <SampleNode name="2.002"  annotation=""  owningGroup=""  expanded="1"  sortPriority="10"  count="10000"  sampleID="2" >
         <Graph smoothing="0"  backColor="#ffffff"  foreColor="#000000"  type="Pseudocolor"  fast="1"  rowCount="10000" >
           <Axis dimension="x"  name="FSC-H"  label=""  auto="auto" />
           <Axis dimension="y"  name="SSC-H"  label=""  auto="auto" />
           <GraphSettings level="5%"  smoothingHighResolution="1"  contourHighResolution="1"  histogramSmoothingCount="0"  graphResolution="256"  showOutliers="0"  drawLargeDots="0"  dotsToDraw="8000"  tint="le.chartfill.tinted.40"  lineWeight="le.lineweight.normal"  lineStyle="le.linestyle.solid" />
           <GraphEnvironment showGrid="0"  showAxes="tnlTNL"  showGates="1"  showFreqOnPlots="1"  showGateNameOnPlots="1"  showMedians="0"  showUncomped="0"  addEventParam="0"  lastYAxisName="" >
             <TextTraits font="SansSerif"  size="12"  name="Labels"  style="plain"  color="#000000"  background="#00ffffff"  just="left" />
             <TextTraits font="SansSerif"  size="12"  name="LayoutGates"  style="plain"  color="#000000"  background="#00ffffff"  just="left" />
             <TextTraits font="SansSerif"  size="10"  name="Numbers"  style="plain"  color="#000000"  background="#00ffffff"  just="left" />
             <TextTraits font="SansSerif"  size="10"  name="Legend"  style="plain"  color="#000000"  background="#00ffffff"  just="left" />
             <WindowPosition x="544"  y="89"  width="390"  height="520"  displayed="0"  panelState="---" />
           </GraphEnvironment>
         </Graph>
         <Subpopulations>
           <Population name="2"  annotation=""  owningGroup=""  expanded="1"  sortPriority="10"  count="9592" >
             <Graph smoothing="0"  backColor="#ffffff"  foreColor="#ff0000"  type="DotPlot"  fast="1"  rowCount="10000" >
               <Axis dimension="x"  name="FL1-H"  label=""  auto="auto" />
               <Axis dimension="y"  name="FL2-H"  label=""  auto="auto" />
               <GraphSettings level="5%"  smoothingHighResolution="1"  contourHighResolution="1"  histogramSmoothingCount="0"  graphResolution="256"  showOutliers="0"  drawLargeDots="0"  dotsToDraw="8000"  tint="le.chartfill.tinted.40"  lineWeight="le.lineweight.normal"  lineStyle="le.linestyle.solid" />
               <GraphEnvironment showGrid="0"  showAxes="tnlTNL"  showGates="1"  showFreqOnPlots="1"  showGateNameOnPlots="1"  showMedians="0"  showUncomped="0"  addEventParam="0"  lastYAxisName="" >
                 <TextTraits font="SansSerif"  size="12"  name="Labels"  style="plain"  color="#000000"  background="#00ffffff"  just="left" />
                 <TextTraits font="SansSerif"  size="12"  name="LayoutGates"  style="plain"  color="#000000"  background="#00ffffff"  just="left" />
                 <TextTraits font="SansSerif"  size="10"  name="Numbers"  style="plain"  color="#000000"  background="#00ffffff"  just="left" />
                 <TextTraits font="SansSerif"  size="10"  name="Legend"  style="plain"  color="#000000"  background="#00ffffff"  just="left" />
                 <WindowPosition x="544"  y="89"  width="390"  height="634"  displayed="0"  panelState="+--" />
               </GraphEnvironment>
             </Graph>
             <Gate gating:id="ID2112921551" >
               <gating:PolygonGate eventsInside="1"  annoOffsetX="0"  annoOffsetY="0"  tint="#000000"  isTinted="0"  lineWeight="Normal"  userDefined="1"  quadId="-1"  gateResolution="256" >
                 <gating:dimension>
                   <data-type:fcs-dimension data-type:name="FSC-H" />
                 </gating:dimension>
                 <gating:dimension>
                   <data-type:fcs-dimension data-type:name="SSC-H" />
                 </gating:dimension>
                 <gating:vertex>
                   <gating:coordinate data-type:value="197.9159663866" />
                   <gating:coordinate data-type:value="428.5462555066" />
                 </gating:vertex>
                 <gating:vertex>
                   <gating:coordinate data-type:value="322.6890756303" />
                   <gating:coordinate data-type:value="487.1894273128" />
                 </gating:vertex>
                 <gating:vertex>
                   <gating:coordinate data-type:value="404.4369747899" />
                   <gating:coordinate data-type:value="433.0572687225" />
                 </gating:vertex>
                 <gating:vertex>
                   <gating:coordinate data-type:value="451.7647058824" />
                   <gating:coordinate data-type:value="378.9251101322" />
                 </gating:vertex>
                 <gating:vertex>
                   <gating:coordinate data-type:value="413.0420168067" />
                   <gating:coordinate data-type:value="234.5726872247" />
                 </gating:vertex>
                 <gating:vertex>
                   <gating:coordinate data-type:value="352.8067226891" />
                   <gating:coordinate data-type:value="103.7533039648" />
                 </gating:vertex>
                 <gating:vertex>
                   <gating:coordinate data-type:value="228.0336134454" />
                   <gating:coordinate data-type:value="54.1321585903" />
                 </gating:vertex>
                 <gating:vertex>
                   <gating:coordinate data-type:value="90.3529411765" />
                   <gating:coordinate data-type:value="90.2202643172" />
                 </gating:vertex>
                 <gating:vertex>
                   <gating:coordinate data-type:value="94.6554621849" />
                   <gating:coordinate data-type:value="202.9955947137" />
                 </gating:vertex>
                 <gating:vertex>
                   <gating:coordinate data-type:value="150.5882352941" />
                   <gating:coordinate data-type:value="333.8149779736" />
                 </gating:vertex>
               </gating:PolygonGate>
             </Gate>
             <Subpopulations>
               <Population name="Q1: AV- , PE+"  annotation=""  owningGroup=""  expanded="1"  sortPriority="10"  count="55" >
                 <Graph smoothing="0"  backColor="#ffffff"  foreColor="#000000"  type="Pseudocolor"  fast="1"  rowCount="10000" >
                   <Axis dimension="x"  name="FL1-H"  label=""  auto="auto" />
                   <Axis dimension="y"  name="FL2-H"  label=""  auto="auto" />
                   <GraphSettings level="5%"  smoothingHighResolution="1"  contourHighResolution="1"  histogramSmoothingCount="0"  graphResolution="256"  showOutliers="0"  drawLargeDots="0"  dotsToDraw="8000"  tint="le.chartfill.tinted.40"  lineWeight="le.lineweight.normal"  lineStyle="le.linestyle.solid" />
                   <GraphEnvironment showGrid="0"  showAxes="tnlTNL"  showGates="1"  showFreqOnPlots="1"  showGateNameOnPlots="1"  showMedians="0"  showUncomped="0"  addEventParam="0"  lastYAxisName="" >
                    <TextTraits font="SansSerif"  size="12"  name="Labels"  style="plain"  color="#000000"  background="#00ffffff"  just="left" />
                    <TextTraits font="SansSerif"  size="12"  name="LayoutGates"  style="plain"  color="#000000"  background="#00ffffff"  just="left" />
                    <TextTraits font="SansSerif"  size="10"  name="Numbers"  style="plain"  color="#000000"  background="#00ffffff"  just="left" />
                    <TextTraits font="SansSerif"  size="10"  name="Legend"  style="plain"  color="#000000"  background="#00ffffff"  just="left" />
                    <WindowPosition x="544"  y="89"  width="390"  height="520"  displayed="1"  panelState="---" />
                   </GraphEnvironment>
                 </Graph>
                 <Gate gating:id="ID1687845863"  gating:parent_id="ID2112921551" >
                   <gating:RectangleGate eventsInside="1"  annoOffsetX="0"  annoOffsetY="0"  tint="#000000"  isTinted="0"  lineWeight="Normal"  userDefined="1"  percentX="0"  percentY="0" >
                    <gating:dimension gating:max="58.17091329374361" >
                    <data-type:fcs-dimension data-type:name="FL1-H" />
                    </gating:dimension>
                    <gating:dimension gating:min="51.1977766391895" >
                    <data-type:fcs-dimension data-type:name="FL2-H" />
                    </gating:dimension>
                   </gating:RectangleGate>
                 </Gate>
               </Population>
               <Population name="Q2: AV+ , PE+"  annotation=""  owningGroup=""  expanded="1"  sortPriority="10"  count="506" >
                 <Graph smoothing="0"  backColor="#ffffff"  foreColor="#000000"  type="Pseudocolor"  fast="1"  rowCount="10000" >
                   <Axis dimension="x"  name="FL1-H"  label=""  auto="auto" />
                   <Axis dimension="y"  name="FL2-H"  label=""  auto="auto" />
                   <GraphSettings level="5%"  smoothingHighResolution="1"  contourHighResolution="1"  histogramSmoothingCount="0"  graphResolution="256"  showOutliers="0"  drawLargeDots="0"  dotsToDraw="8000"  tint="le.chartfill.tinted.40"  lineWeight="le.lineweight.normal"  lineStyle="le.linestyle.solid" />
                   <GraphEnvironment showGrid="0"  showAxes="tnlTNL"  showGates="1"  showFreqOnPlots="1"  showGateNameOnPlots="1"  showMedians="0"  showUncomped="0"  addEventParam="0"  lastYAxisName="" >
                    <TextTraits font="SansSerif"  size="12"  name="Labels"  style="plain"  color="#000000"  background="#00ffffff"  just="left" />
                    <TextTraits font="SansSerif"  size="12"  name="LayoutGates"  style="plain"  color="#000000"  background="#00ffffff"  just="left" />
                    <TextTraits font="SansSerif"  size="10"  name="Numbers"  style="plain"  color="#000000"  background="#00ffffff"  just="left" />
                    <TextTraits font="SansSerif"  size="10"  name="Legend"  style="plain"  color="#000000"  background="#00ffffff"  just="left" />
                    <WindowPosition x="544"  y="89"  width="390"  height="520"  displayed="1"  panelState="---" />
                   </GraphEnvironment>
                 </Graph>
                 <Gate gating:id="ID1513926218"  gating:parent_id="ID2112921551" >
                   <gating:RectangleGate eventsInside="1"  annoOffsetX="0"  annoOffsetY="0"  tint="#000000"  isTinted="0"  lineWeight="Normal"  userDefined="1"  percentX="0"  percentY="0" >
                    <gating:dimension gating:min="58.17091329374361" >
                    <data-type:fcs-dimension data-type:name="FL1-H" />
                    </gating:dimension>
                    <gating:dimension gating:min="51.1977766391895" >
                    <data-type:fcs-dimension data-type:name="FL2-H" />
                    </gating:dimension>
                   </gating:RectangleGate>
                 </Gate>
               </Population>
               <Population name="Q3: AV+ , PE-"  annotation=""  owningGroup=""  expanded="1"  sortPriority="10"  count="176" >
                 <Graph smoothing="0"  backColor="#ffffff"  foreColor="#000000"  type="Pseudocolor"  fast="1"  rowCount="10000" >
                   <Axis dimension="x"  name="FL1-H"  label=""  auto="auto" />
                   <Axis dimension="y"  name="FL2-H"  label=""  auto="auto" />
                   <GraphSettings level="5%"  smoothingHighResolution="1"  contourHighResolution="1"  histogramSmoothingCount="0"  graphResolution="256"  showOutliers="0"  drawLargeDots="0"  dotsToDraw="8000"  tint="le.chartfill.tinted.40"  lineWeight="le.lineweight.normal"  lineStyle="le.linestyle.solid" />
                   <GraphEnvironment showGrid="0"  showAxes="tnlTNL"  showGates="1"  showFreqOnPlots="1"  showGateNameOnPlots="1"  showMedians="0"  showUncomped="0"  addEventParam="0"  lastYAxisName="" >
                    <TextTraits font="SansSerif"  size="12"  name="Labels"  style="plain"  color="#000000"  background="#00ffffff"  just="left" />
                    <TextTraits font="SansSerif"  size="12"  name="LayoutGates"  style="plain"  color="#000000"  background="#00ffffff"  just="left" />
                    <TextTraits font="SansSerif"  size="10"  name="Numbers"  style="plain"  color="#000000"  background="#00ffffff"  just="left" />
                    <TextTraits font="SansSerif"  size="10"  name="Legend"  style="plain"  color="#000000"  background="#00ffffff"  just="left" />
                    <WindowPosition x="544"  y="89"  width="390"  height="520"  displayed="1"  panelState="---" />
                   </GraphEnvironment>
                 </Graph>
                 <Gate gating:id="ID1171696270"  gating:parent_id="ID2112921551" >
                   <gating:RectangleGate eventsInside="1"  annoOffsetX="0"  annoOffsetY="0"  tint="#000000"  isTinted="0"  lineWeight="Normal"  userDefined="1"  percentX="0"  percentY="0" >
                    <gating:dimension gating:min="58.17091329374361" >
                    <data-type:fcs-dimension data-type:name="FL1-H" />
                    </gating:dimension>
                    <gating:dimension gating:max="51.1977766391895" >
                    <data-type:fcs-dimension data-type:name="FL2-H" />
                    </gating:dimension>
                   </gating:RectangleGate>
                 </Gate>
               </Population>
               <Population name="Q4: AV- , PE-"  annotation=""  owningGroup=""  expanded="1"  sortPriority="10"  count="8855" >
                 <Graph smoothing="0"  backColor="#ffffff"  foreColor="#000000"  type="Pseudocolor"  fast="1"  rowCount="10000" >
                   <Axis dimension="x"  name="FL1-H"  label=""  auto="auto" />
                   <Axis dimension="y"  name="FL2-H"  label=""  auto="auto" />
                   <GraphSettings level="5%"  smoothingHighResolution="1"  contourHighResolution="1"  histogramSmoothingCount="0"  graphResolution="256"  showOutliers="0"  drawLargeDots="0"  dotsToDraw="8000"  tint="le.chartfill.tinted.40"  lineWeight="le.lineweight.normal"  lineStyle="le.linestyle.solid" />
                   <GraphEnvironment showGrid="0"  showAxes="tnlTNL"  showGates="1"  showFreqOnPlots="1"  showGateNameOnPlots="1"  showMedians="0"  showUncomped="0"  addEventParam="0"  lastYAxisName="" >
                    <TextTraits font="SansSerif"  size="12"  name="Labels"  style="plain"  color="#000000"  background="#00ffffff"  just="left" />
                    <TextTraits font="SansSerif"  size="12"  name="LayoutGates"  style="plain"  color="#000000"  background="#00ffffff"  just="left" />
                    <TextTraits font="SansSerif"  size="10"  name="Numbers"  style="plain"  color="#000000"  background="#00ffffff"  just="left" />
                    <TextTraits font="SansSerif"  size="10"  name="Legend"  style="plain"  color="#000000"  background="#00ffffff"  just="left" />
                    <WindowPosition x="544"  y="89"  width="390"  height="520"  displayed="1"  panelState="---" />
                   </GraphEnvironment>
                 </Graph>
                 <Gate gating:id="ID274166900"  gating:parent_id="ID2112921551" >
                   <gating:RectangleGate eventsInside="1"  annoOffsetX="0"  annoOffsetY="0"  tint="#000000"  isTinted="0"  lineWeight="Normal"  userDefined="1"  percentX="0"  percentY="0" >
                    <gating:dimension gating:max="58.17091329374361" >
                    <data-type:fcs-dimension data-type:name="FL1-H" />
                    </gating:dimension>
                    <gating:dimension gating:max="51.1977766391895" >
                    <data-type:fcs-dimension data-type:name="FL2-H" />
                    </gating:dimension>
                   </gating:RectangleGate>
                 </Gate>
               </Population>
             </Subpopulations>
           </Population>
         </Subpopulations>
       </SampleNode>
     </Sample>
   </SampleList>
   <TableEditor title="FlowJo Tables:20190524"  current="Table" >
     <Table name="Table"  outputFile="file:/C:/Users/盼盼/Table"  color="#00ffffff"  isBatch="0"  quickclose="0"  outputFormat="fj.document.type.table" >
       <PrintLayout flipPattern0="0"  rows="1"  columns="1"  padding="36"  header=""  footer=""  headerActive="0"  footerActive="0"  scalingMode="fj.print.scale.none"  scaling="1"  orientation="1"  width="595.2744"  height="841.8888"  imageableX="72"  imageableY="72"  imageableWidth="451.2744"  imageableHeight="697.8888" />
       <PageSection sectionName="header" >&lt;table width=&quot;100%&quot;&gt;&lt;tr&gt;&lt;td align=&quot;left&quot; valign=&quot;top&quot;&gt;&lt;IMG SRC=&quot;http://www.flowjo.com/home/images/logotypethin.png&quot;&gt;&lt;/IMG&gt;&lt;br/&gt;Tree Star, Inc.&lt;/td&gt;&lt;td align=&quot;right&quot; valign=&quot;top&quot;&gt;Page &lt;PageNumber/&gt;&lt;/td&gt;&lt;/tr&gt;&lt;/table&gt;</PageSection>
       <PageSection sectionName="footer" >&lt;table width=&quot;100%&quot;&gt;&lt;tr&gt;&lt;td align=&quot;left&quot;  valign=&quot;bottom&quot;&gt;&lt;LongDate/&gt;&lt;/td&gt;&lt;td align=&quot;right&quot; valign=&quot;bottom&quot;&gt;&lt;Version/&gt;&lt;/td&gt;&lt;/tr&gt;&lt;/table&gt;</PageSection>
       <Iteration iterationType="SAMPLE"  iterationValue=""  iterationKeyword=""  discriminator=""  panelSize="1"  groupName="workspaceSelection" />
     </Table>
   </TableEditor>
   <LayoutEditor title=""  current="Layout"  showGrid="0"  showPageBreaks="0"  showGuides="0"  showDebugOutput="0" >
     <Layout name="Layout"  outputFile="file:/C:/Users/盼盼/Documents/Layout"  color="#00ffffff"  isBatch="0"  showGrid="0"  showRulers="1"  showDebugOutput="0"  showGuides="0"  showPageBreaks="1"  scale="1" >
       <PrintLayout flipPattern0="0"  rows="1"  columns="1"  padding="36"  header=""  footer=""  headerActive="0"  footerActive="0"  scalingMode="fj.print.scale.none"  scaling="1"  orientation="1"  width="595.2744"  height="841.8888"  imageableX="72"  imageableY="72"  imageableWidth="451.2744"  imageableHeight="697.8888" />
       <PageSection sectionName="header" >&lt;table width=&quot;100%&quot;&gt;&lt;tr&gt;&lt;td align=&quot;left&quot; valign=&quot;top&quot;&gt;&lt;IMG SRC=&quot;http://www.flowjo.com/home/images/logotypethin.png&quot;&gt;&lt;/IMG&gt;&lt;br/&gt;Tree Star, Inc.&lt;/td&gt;&lt;td align=&quot;right&quot; valign=&quot;top&quot;&gt;Page &lt;PageNumber/&gt;&lt;/td&gt;&lt;/tr&gt;&lt;/table&gt;</PageSection>
       <PageSection sectionName="footer" >&lt;table width=&quot;100%&quot;&gt;&lt;tr&gt;&lt;td align=&quot;left&quot;  valign=&quot;bottom&quot;&gt;&lt;LongDate/&gt;&lt;/td&gt;&lt;td align=&quot;right&quot; valign=&quot;bottom&quot;&gt;&lt;Version/&gt;&lt;/td&gt;&lt;/tr&gt;&lt;/table&gt;</PageSection>
       <Iteration iterationType="OFF"  iterationValue="1.001"  iterationKeyword=""  discriminator=""  panelSize="1"  groupName="All Samples" />
       <BatchSettings useCurrentGroup="1"  length="3"  name=""  order="ACROSS"  direction="COLUMNS"  append="0"  destination="toLayout"  separatePages="0"  launchApp="1"  header="0"  footer="0"  commandLineBatch="0" />
       <FigList>
         <ChartData x="72"  y="72"  width="0"  height="0"  lineWeight="Hairline"  fill="#ffffff"  stroke="#000000"  lineStyle="Solid"  gradientColor="#808080"  gradientStyle="le.gradientstyle.none"  enabled="1"  xScale="1"  yScale="1"  aspectRatioLock="0"  alpha="1"  figID="com.treestar.flowjo.charting.FigChartBox@3f7f138f#1558664027431"  rotation="0"  lock="0"  sizeLock="0"  contentLock="0"  wantsDrops="0"  dependents="1"  showSampleName="1"  showFullPath="1"  showFreq="0"  showCount="1"  showPopulationName="1"  showGraphTitle="0"  showMedians="0"  useShortName="1"  showKeyword="0"  keyword=""  showStatistic="0"  statistic=""  offsetHistograms="0"  offsetX="0"  offsetY="0"  flipH="0"  flipV="0"  showAdjunctHistograms="0"  scaleH="1"  scaleV="1"  panelIndex="-1"  z="0" >
           <Graph smoothing="0"  backColor="#ffffff"  foreColor="#ff0000"  type="DotPlot"  fast="1"  rowCount="10000" >
             <Axis dimension="x"  name="FL1-H"  label="FITC Annexin V"  auto="auto" />
             <Axis dimension="y"  name="FL2-H"  label="PI"  auto="auto" />
             <GraphSettings level="5%"  smoothingHighResolution="1"  contourHighResolution="1"  histogramSmoothingCount="0"  graphResolution="256"  showOutliers="0"  drawLargeDots="0"  dotsToDraw="8000"  tint="le.chartfill.tinted.40"  lineWeight="le.lineweight.normal"  lineStyle="le.linestyle.solid" />
             <GraphEnvironment showGrid="0"  showAxes="tnlTNL"  showGates="1"  showFreqOnPlots="0"  showGateNameOnPlots="0"  showMedians="0"  showUncomped="0"  addEventParam="0"  lastYAxisName="" >
               <TextTraits font="Arial"  size="12"  name="Labels"  style="bold"  color="#000000"  background="#00ffffff"  just="left" />
               <TextTraits font="Arial"  size="12"  name="LayoutGates"  style="bold"  color="#000000"  background="#00ffffff"  just="left" />
               <TextTraits font="Arial"  size="10"  name="Numbers"  style="bold"  color="#000000"  background="#00ffffff"  just="left" />
               <TextTraits font="Arial"  size="10"  name="Legend"  style="plain"  color="#000000"  background="#00ffffff"  just="left" />
               <WindowPosition x="631"  y="129"  width="390"  height="634"  displayed="1"  panelState="+--" />
             </GraphEnvironment>
           </Graph>
           <Annotation lineWeight="NoLine"  fill="#00ffffff"  stroke="#808080"  lineStyle="Solid"  gradientColor="#808080"  gradientStyle="le.gradientstyle.none"  enabled="1"  xScale="1"  yScale="1"  aspectRatioLock="0"  alpha="1"  figID="com.treestar.flowjo.charting.FigChartAnnotation@decdc7b#1558664027463"  rotation="0"  lock="0"  sizeLock="0"  contentLock="0"  wantsDrops="0"  autoFitContents="0"  autoMinimumSize="1"  padding="5,5,5,5" >
             <Content>&amp;lt;font face=&amp;quot;SansSerif&amp;quot; style=&amp;quot;font-size:12pt;&amp;quot; color=&amp;quot;#000000&amp;quot;&amp;gt;&amp;#xA;&amp;lt;input style=&amp;quot;font-family:SansSerif; font-weight:normal; color:#000000; font-style:;&amp;quot; value=&amp;quot;%3CAnno+name%3D%22fj.anno.samplename%22+%2F%3E&amp;quot; type=&amp;quot;fjml&amp;quot;&amp;gt;&amp;lt;br style=&amp;quot;font-family:SansSerif; font-weight:normal; color:#000000; font-style:;&amp;quot;&amp;gt;&amp;lt;input style=&amp;quot;font-family:SansSerif; font-weight:normal; color:#000000; font-style:;&amp;quot; value=&amp;quot;%3CAnno+name%3D%22fj.anno.popname%22+%2F%3E&amp;quot; type=&amp;quot;fjml&amp;quot;&amp;gt;&amp;lt;br style=&amp;quot;font-family:SansSerif; font-weight:normal; color:#000000; font-style:;&amp;quot;&amp;gt;&amp;lt;input style=&amp;quot;font-family:SansSerif; font-weight:normal; color:#000000; font-style:;&amp;quot; value=&amp;quot;%3CStatistic+name%3D%22Count%22++id%3D%22%22++ancestor%3D%22%22+%2F%3E&amp;quot; type=&amp;quot;fjml&amp;quot;&amp;gt;&amp;lt;/font&amp;gt;</Content>
             <WindowPosition x="0"  y="340"  width="47"  height="70"  displayed="1"  panelState="" />
           </Annotation>
           <Legend lineWeight="Hairline"  fill="#ffffff"  stroke="#000000"  lineStyle="Solid"  gradientColor="#808080"  gradientStyle="le.gradientstyle.none"  enabled="1"  xScale="1"  yScale="1"  aspectRatioLock="0"  alpha="1"  figID="com.treestar.flowjo.charting.legend.FigLegend@397f1661#1558664027463"  rotation="0"  lock="0"  sizeLock="0"  contentLock="0"  wantsDrops="0"  rows="3"  columns="4"  drawGrid="1"  autoFitContents="0"  showHeader="1" >
             <RowSizes>
               <Size index="0"  value="15" />
               <Size index="1"  value="15" />
               <Size index="2"  value="15" />
             </RowSizes>
             <ColSizes>
               <Size index="0"  value="15" />
               <Size index="1"  value="15" />
               <Size index="2"  value="15" />
               <Size index="3"  value="15" />
             </ColSizes>
             <WindowPosition x="280"  y="0"  width="60"  height="45"  displayed="0"  panelState="" />
             <Columns>
               <Anno name="fj.anno.samplename" />
               <Anno name="fj.anno.popname" />
               <Statistic name="Count"  id=""  ancestor="" />
             </Columns>
           </Legend>
           <Ancestry lineWeight="Hairline"  fill="#ffffff"  stroke="#000000"  lineStyle="Solid"  gradientColor="#808080"  gradientStyle="le.gradientstyle.none"  enabled="1"  xScale="1"  yScale="1"  aspectRatioLock="0"  alpha="1"  figID="com.treestar.flowjo.charting.FigChartRow@517c9f25#1558664027463"  rotation="0"  lock="0"  sizeLock="0"  contentLock="0"  wantsDrops="0"  backgating="0"  horizontal="0"  backgatingLargeDots="0"  backgatingContours="0" >
             <WindowPosition x="0"  y="0"  width="0"  height="1"  displayed="0"  panelState="" />
           </Ancestry>
           <Multigraph lineWeight="Hairline"  fill="#00ffffff"  stroke="#000000"  lineStyle="Solid"  gradientColor="#808080"  gradientStyle="le.gradientstyle.none"  enabled="1"  xScale="1"  yScale="1"  aspectRatioLock="1"  alpha="1"  figID="com.treestar.flowjo.charting.FigChartGrid@6c8b1edd#1558664027463"  rotation="0"  lock="0"  sizeLock="0"  contentLock="0"  wantsDrops="0"  annoOffsetX="0"  annoOffsetY="0"  type="NONE"  rows="0"  columns="0" >
             <WindowPosition x="0"  y="0"  width="0"  height="1"  displayed="0"  panelState="" />
             <Parameters/>
           </Multigraph>
           <PopModelList>
             <DataLayer path="1"  panelValue="1"  discriminatorValue=""  sampleGMID="0"  sampleID="1" >
               <LegendSpec color="#ff0000"  text=""  chartFill="le.chartfill.tinted.40"  lineWeight="Normal"  lineStyle="Solid"  control="0" />
             </DataLayer>
           </PopModelList>
           <WindowPosition x="72"  y="72"  width="256"  height="256"  displayed="1"  panelState="" />
         </ChartData>
         <ChartData x="72"  y="72"  width="0"  height="0"  lineWeight="Normal"  fill="#ffffff"  stroke="#000000"  lineStyle="Solid"  gradientColor="#808080"  gradientStyle="le.gradientstyle.none"  enabled="1"  xScale="1"  yScale="1"  aspectRatioLock="0"  alpha="1"  figID="com.treestar.flowjo.charting.FigChartBox@162f4910#1558664832172"  rotation="0"  lock="0"  sizeLock="0"  contentLock="0"  wantsDrops="0"  dependents="1"  showSampleName="1"  showFullPath="1"  showFreq="0"  showCount="1"  showPopulationName="1"  showGraphTitle="0"  showMedians="0"  useShortName="1"  showKeyword="0"  keyword=""  showStatistic="0"  statistic=""  offsetHistograms="0"  offsetX="0"  offsetY="0"  flipH="0"  flipV="0"  showAdjunctHistograms="0"  scaleH="1"  scaleV="1"  panelIndex="-1"  z="9" >
           <Graph smoothing="0"  backColor="#ffffff"  foreColor="#ff0000"  type="DotPlot"  fast="1"  rowCount="10000" >
             <Axis dimension="x"  name="FL1-H"  label="FITC Annexin V"  auto="auto" />
             <Axis dimension="y"  name="FL2-H"  label="PI"  auto="auto" />
             <GraphSettings level="5%"  smoothingHighResolution="1"  contourHighResolution="1"  histogramSmoothingCount="0"  graphResolution="256"  showOutliers="0"  drawLargeDots="0"  dotsToDraw="8000"  tint="le.chartfill.tinted.40"  lineWeight="le.lineweight.normal"  lineStyle="le.linestyle.solid" />
             <GraphEnvironment showGrid="0"  showAxes="tnlTNL"  showGates="1"  showFreqOnPlots="0"  showGateNameOnPlots="0"  showMedians="0"  showUncomped="0"  addEventParam="0"  lastYAxisName="" >
               <TextTraits font="Arial"  size="12"  name="Labels"  style="bold"  color="#000000"  background="#00ffffff"  just="left" />
               <TextTraits font="Arial"  size="12"  name="LayoutGates"  style="bold"  color="#000000"  background="#00ffffff"  just="left" />
               <TextTraits font="Arial"  size="10"  name="Numbers"  style="bold"  color="#000000"  background="#00ffffff"  just="left" />
               <TextTraits font="Arial"  size="10"  name="Legend"  style="bold"  color="#000000"  background="#00ffffff"  just="left" />
               <WindowPosition x="544"  y="89"  width="390"  height="634"  displayed="1"  panelState="+--" />
             </GraphEnvironment>
           </Graph>
           <Annotation lineWeight="Normal"  fill="#00ffffff"  stroke="#808080"  lineStyle="Solid"  gradientColor="#808080"  gradientStyle="le.gradientstyle.none"  enabled="1"  xScale="1"  yScale="1"  aspectRatioLock="0"  alpha="1"  figID="com.treestar.flowjo.charting.FigChartAnnotation@669ca26e#1558664832203"  rotation="0"  lock="0"  sizeLock="0"  contentLock="0"  wantsDrops="0"  autoFitContents="0"  autoMinimumSize="1"  padding="5,5,5,5" >
             <Content>&amp;lt;font face=&amp;quot;SansSerif&amp;quot; style=&amp;quot;font-size:12pt;&amp;quot; color=&amp;quot;#000000&amp;quot;&amp;gt;&amp;#xA;&amp;lt;input style=&amp;quot;font-family:SansSerif; font-weight:normal; color:#000000; font-style:;&amp;quot; value=&amp;quot;%3CAnno+name%3D%22fj.anno.samplename%22+%2F%3E&amp;quot; type=&amp;quot;fjml&amp;quot;&amp;gt;&amp;lt;br style=&amp;quot;font-family:SansSerif; font-weight:normal; color:#000000; font-style:;&amp;quot;&amp;gt;&amp;lt;input style=&amp;quot;font-family:SansSerif; font-weight:normal; color:#000000; font-style:;&amp;quot; value=&amp;quot;%3CAnno+name%3D%22fj.anno.popname%22+%2F%3E&amp;quot; type=&amp;quot;fjml&amp;quot;&amp;gt;&amp;lt;br style=&amp;quot;font-family:SansSerif; font-weight:normal; color:#000000; font-style:;&amp;quot;&amp;gt;&amp;lt;input style=&amp;quot;font-family:SansSerif; font-weight:normal; color:#000000; font-style:;&amp;quot; value=&amp;quot;%3CStatistic+name%3D%22Count%22++id%3D%22%22++ancestor%3D%22%22+%2F%3E&amp;quot; type=&amp;quot;fjml&amp;quot;&amp;gt;&amp;lt;/font&amp;gt;</Content>
             <WindowPosition x="0"  y="340"  width="47"  height="70"  displayed="1"  panelState="" />
           </Annotation>
           <Legend lineWeight="Normal"  fill="#ffffff"  stroke="#000000"  lineStyle="Solid"  gradientColor="#808080"  gradientStyle="le.gradientstyle.none"  enabled="1"  xScale="1"  yScale="1"  aspectRatioLock="0"  alpha="1"  figID="com.treestar.flowjo.charting.legend.FigLegend@356c1863#1558664832203"  rotation="0"  lock="0"  sizeLock="0"  contentLock="0"  wantsDrops="0"  rows="3"  columns="4"  drawGrid="1"  autoFitContents="0"  showHeader="1" >
             <RowSizes>
               <Size index="0"  value="15" />
               <Size index="1"  value="15" />
               <Size index="2"  value="15" />
             </RowSizes>
             <ColSizes>
               <Size index="0"  value="15" />
               <Size index="1"  value="15" />
               <Size index="2"  value="15" />
               <Size index="3"  value="15" />
             </ColSizes>
             <WindowPosition x="280"  y="0"  width="60"  height="45"  displayed="0"  panelState="" />
             <Columns>
               <Anno name="fj.anno.samplename" />
               <Anno name="fj.anno.popname" />
               <Statistic name="Count"  id=""  ancestor="" />
             </Columns>
           </Legend>
           <Ancestry lineWeight="Normal"  fill="#ffffff"  stroke="#000000"  lineStyle="Solid"  gradientColor="#808080"  gradientStyle="le.gradientstyle.none"  enabled="1"  xScale="1"  yScale="1"  aspectRatioLock="0"  alpha="1"  figID="com.treestar.flowjo.charting.FigChartRow@218ec40#1558664832188"  rotation="0"  lock="0"  sizeLock="0"  contentLock="0"  wantsDrops="0"  backgating="0"  horizontal="0"  backgatingLargeDots="0"  backgatingContours="0" >
             <WindowPosition x="0"  y="0"  width="0"  height="1"  displayed="0"  panelState="" />
           </Ancestry>
           <Multigraph lineWeight="Normal"  fill="#00ffffff"  stroke="#000000"  lineStyle="Solid"  gradientColor="#808080"  gradientStyle="le.gradientstyle.none"  enabled="1"  xScale="1"  yScale="1"  aspectRatioLock="1"  alpha="1"  figID="com.treestar.flowjo.charting.FigChartGrid@323e5ed3#1558664832203"  rotation="0"  lock="0"  sizeLock="0"  contentLock="0"  wantsDrops="0"  annoOffsetX="0"  annoOffsetY="0"  type="NONE"  rows="0"  columns="0" >
             <WindowPosition x="0"  y="0"  width="0"  height="1"  displayed="0"  panelState="" />
             <Parameters/>
           </Multigraph>
           <PopModelList>
             <DataLayer path="2"  panelValue="1"  discriminatorValue=""  sampleGMID="1"  sampleID="2" >
               <LegendSpec color="#ff0000"  text=""  chartFill="le.chartfill.tinted.40"  lineWeight="Normal"  lineStyle="Solid"  control="0" />
             </DataLayer>
           </PopModelList>
           <WindowPosition x="72"  y="72"  width="256"  height="256"  displayed="1"  panelState="" />
         </ChartData>
         <ChartData x="72"  y="72"  width="0"  height="0"  lineWeight="Normal"  fill="#ffffff"  stroke="#000000"  lineStyle="Solid"  gradientColor="#808080"  gradientStyle="le.gradientstyle.none"  enabled="1"  xScale="1"  yScale="1"  aspectRatioLock="0"  alpha="1"  figID="com.treestar.flowjo.charting.FigChartBox@615b86f5#1558666528046"  rotation="0"  lock="0"  sizeLock="0"  contentLock="0"  wantsDrops="0"  dependents="1"  showSampleName="1"  showFullPath="1"  showFreq="0"  showCount="1"  showPopulationName="1"  showGraphTitle="0"  showMedians="0"  useShortName="1"  showKeyword="0"  keyword=""  showStatistic="0"  statistic=""  offsetHistograms="0"  offsetX="0"  offsetY="0"  flipH="0"  flipV="0"  showAdjunctHistograms="0"  scaleH="1"  scaleV="1"  panelIndex="-1"  z="18" >
           <Graph smoothing="0"  backColor="#ffffff"  foreColor="#ff0000"  type="DotPlot"  fast="1"  rowCount="10000" >
             <Axis dimension="x"  name="FL1-H"  label="FITC Annexin V"  auto="auto" />
             <Axis dimension="y"  name="FL2-H"  label="PI"  auto="auto" />
             <GraphSettings level="5%"  smoothingHighResolution="1"  contourHighResolution="1"  histogramSmoothingCount="0"  graphResolution="256"  showOutliers="0"  drawLargeDots="0"  dotsToDraw="8000"  tint="le.chartfill.tinted.40"  lineWeight="le.lineweight.normal"  lineStyle="le.linestyle.solid" />
             <GraphEnvironment showGrid="0"  showAxes="tnlTNL"  showGates="1"  showFreqOnPlots="0"  showGateNameOnPlots="0"  showMedians="0"  showUncomped="0"  addEventParam="0"  lastYAxisName="" >
               <TextTraits font="Arial"  size="12"  name="Labels"  style="bold"  color="#000000"  background="#00ffffff"  just="left" />
               <TextTraits font="Arial"  size="12"  name="LayoutGates"  style="bold"  color="#000000"  background="#00ffffff"  just="left" />
               <TextTraits font="Arial"  size="10"  name="Numbers"  style="bold"  color="#000000"  background="#00ffffff"  just="left" />
               <TextTraits font="Arial"  size="10"  name="Legend"  style="bold"  color="#000000"  background="#00ffffff"  just="left" />
               <WindowPosition x="310"  y="118"  width="390"  height="634"  displayed="1"  panelState="+--" />
             </GraphEnvironment>
           </Graph>
           <Annotation lineWeight="Normal"  fill="#00ffffff"  stroke="#808080"  lineStyle="Solid"  gradientColor="#808080"  gradientStyle="le.gradientstyle.none"  enabled="1"  xScale="1"  yScale="1"  aspectRatioLock="0"  alpha="1"  figID="com.treestar.flowjo.charting.FigChartAnnotation@6f40a728#1558666528077"  rotation="0"  lock="0"  sizeLock="0"  contentLock="0"  wantsDrops="0"  autoFitContents="0"  autoMinimumSize="1"  padding="5,5,5,5" >
             <Content>&amp;lt;font face=&amp;quot;SansSerif&amp;quot; style=&amp;quot;font-size:12pt;&amp;quot; color=&amp;quot;#000000&amp;quot;&amp;gt;&amp;#xA;&amp;lt;input style=&amp;quot;font-family:SansSerif; font-weight:normal; color:#000000; font-style:;&amp;quot; value=&amp;quot;%3CAnno+name%3D%22fj.anno.samplename%22+%2F%3E&amp;quot; type=&amp;quot;fjml&amp;quot;&amp;gt;&amp;lt;br style=&amp;quot;font-family:SansSerif; font-weight:normal; color:#000000; font-style:;&amp;quot;&amp;gt;&amp;lt;input style=&amp;quot;font-family:SansSerif; font-weight:normal; color:#000000; font-style:;&amp;quot; value=&amp;quot;%3CAnno+name%3D%22fj.anno.popname%22+%2F%3E&amp;quot; type=&amp;quot;fjml&amp;quot;&amp;gt;&amp;lt;br style=&amp;quot;font-family:SansSerif; font-weight:normal; color:#000000; font-style:;&amp;quot;&amp;gt;&amp;lt;input style=&amp;quot;font-family:SansSerif; font-weight:normal; color:#000000; font-style:;&amp;quot; value=&amp;quot;%3CStatistic+name%3D%22Count%22++id%3D%22%22++ancestor%3D%22%22+%2F%3E&amp;quot; type=&amp;quot;fjml&amp;quot;&amp;gt;&amp;lt;/font&amp;gt;</Content>
             <WindowPosition x="0"  y="340"  width="47"  height="70"  displayed="1"  panelState="" />
           </Annotation>
           <Legend lineWeight="Normal"  fill="#ffffff"  stroke="#000000"  lineStyle="Solid"  gradientColor="#808080"  gradientStyle="le.gradientstyle.none"  enabled="1"  xScale="1"  yScale="1"  aspectRatioLock="0"  alpha="1"  figID="com.treestar.flowjo.charting.legend.FigLegend@7d9e6c27#1558666528077"  rotation="0"  lock="0"  sizeLock="0"  contentLock="0"  wantsDrops="0"  rows="3"  columns="4"  drawGrid="1"  autoFitContents="0"  showHeader="1" >
             <RowSizes>
               <Size index="0"  value="15" />
               <Size index="1"  value="15" />
               <Size index="2"  value="15" />
             </RowSizes>
             <ColSizes>
               <Size index="0"  value="15" />
               <Size index="1"  value="15" />
               <Size index="2"  value="15" />
               <Size index="3"  value="15" />
             </ColSizes>
             <WindowPosition x="280"  y="0"  width="60"  height="45"  displayed="0"  panelState="" />
             <Columns>
               <Anno name="fj.anno.samplename" />
               <Anno name="fj.anno.popname" />
               <Statistic name="Count"  id=""  ancestor="" />
             </Columns>
           </Legend>
           <Ancestry lineWeight="Normal"  fill="#ffffff"  stroke="#000000"  lineStyle="Solid"  gradientColor="#808080"  gradientStyle="le.gradientstyle.none"  enabled="1"  xScale="1"  yScale="1"  aspectRatioLock="0"  alpha="1"  figID="com.treestar.flowjo.charting.FigChartRow@77729e5a#1558666528062"  rotation="0"  lock="0"  sizeLock="0"  contentLock="0"  wantsDrops="0"  backgating="0"  horizontal="0"  backgatingLargeDots="0"  backgatingContours="0" >
             <WindowPosition x="0"  y="0"  width="0"  height="1"  displayed="0"  panelState="" />
           </Ancestry>
           <Multigraph lineWeight="Normal"  fill="#00ffffff"  stroke="#000000"  lineStyle="Solid"  gradientColor="#808080"  gradientStyle="le.gradientstyle.none"  enabled="1"  xScale="1"  yScale="1"  aspectRatioLock="1"  alpha="1"  figID="com.treestar.flowjo.charting.FigChartGrid@e4408f4#1558666528077"  rotation="0"  lock="0"  sizeLock="0"  contentLock="0"  wantsDrops="0"  annoOffsetX="0"  annoOffsetY="0"  type="NONE"  rows="0"  columns="0" >
             <WindowPosition x="0"  y="0"  width="0"  height="1"  displayed="0"  panelState="" />
             <Parameters/>
           </Multigraph>
           <PopModelList>
             <DataLayer path="3"  panelValue="1"  discriminatorValue=""  sampleGMID="2"  sampleID="3" >
               <LegendSpec color="#ff0000"  text=""  chartFill="le.chartfill.tinted.40"  lineWeight="Normal"  lineStyle="Solid"  control="0" />
             </DataLayer>
           </PopModelList>
           <WindowPosition x="72"  y="72"  width="256"  height="256"  displayed="1"  panelState="" />
         </ChartData>
       </FigList>
     </Layout>
     <WindowPosition x="-8"  y="-8"  width="1382"  height="744"  displayed="0" />
   </LayoutEditor>
   <Scripts>
     <Script lang="text/javascript"  name="New Script" />
   </Scripts>
   <Exports/>
   <SOPS/>
   <experiment/>
 </Workspace>
