# Supplementary material for: REG γ knockdown suppresses proliferation by inducing apoptosis and cell cycle arrest in osteosarcoma
Source: PeerJ. 2020 Apr 15;8:e8954. doi: 10.7717/peerj.8954 (PMC7166046; doi:10.7717/peerj.8954)
Supplement: Supplemental Information 6 [file peerj-08-8954-s006.zip › Figure 4 raw data-1/FCM-apoptosis/SaoS-2/6-10结果分析.wsp]

<?xml version="1.0" encoding="UTF-8"?>
 <Workspace version="20.0"  modDate="Wed Jun 26 21:07:56 CST 2019"  flowJoVersion="10.0.7r2"  drawRowBorders="1"  drawColumnBorders="1"  curGroup="All Samples"  groupPaneHeight="-1"  xmlns:xsi="http://www.w3.org/2001/XMLSchema-instance"  xmlns:gating="http://www.isac-net.org/std/Gating-ML/v2.0/gating"  xmlns:transforms="http://www.isac-net.org/std/Gating-ML/v2.0/transformations"  xmlns:data-type="http://www.isac-net.org/std/Gating-ML/v2.0/datatypes"  xsi:schemaLocation="http://www.isac-net.org/std/Gating-ML/v2.0/gating http://www.isac-net.org/std/Gating-ML/v2.0/gating/Gating-ML.v2.0.xsd http://www.isac-net.org/std/Gating-ML/v2.0/transformations http://www.isac-net.org/std/Gating-ML/v2.0/gating/Transformations.v2.0.xsd http://www.isac-net.org/std/Gating-ML/v2.0/datatypes http://www.isac-net.org/std/Gating-ML/v2.0/gating/DataTypes.v2.0.xsd "  nonAutoSaveFileName="file:/C:/Users/盼盼/Desktop/20190626.wsp" >
   <WindowPosition x="-8"  y="-8"  width="1382"  height="744"  displayed="1"  panelState="" />
   <TextTraits font="SansSerif"  size="12"  name=""  style="plain"  color="#000000"  background="#00ffffff"  just="left" />
   <Columns>
     <TColumn width="555" >
       <Property key="fj.appnode.prop.name" />
     </TColumn>
     <TColumn width="395" >
       <Property key="fj.appnode.prop.statistic" />
     </TColumn>
     <TColumn width="395" >
       <Property key="fj.appnode.prop.ncells" />
     </TColumn>
   </Columns>
   <Matrices/>
   <Cytometers>
     <Cytometer name="BD_ANALOG"  cyt="FACSCalibur"  useFCS3="1"  extraNegs="0"  widthBasis="-10"  linMin="0"  logMin="1"  linMax="1024"  logMax="10000"  linearRescale="1"  logRescale="1"  linFromKW="1"  logFromKW="1"  useGain="1"  useTransform="0"  transformType="LOG"  manufacturer=""  serialnumber=""  homepage="workspaces-and-samples/flowjo-and-your-cytometer/ws-cytometer-bd/"  icon="bd.PNG" >
       <LinParams>
         <Param>time</Param>
       </LinParams>
       <LogParams/>
       <FilterParams>
         <Param/>
       </FilterParams>
       <TransformStore>
         <Transforms>
           <Transforms>
             <transforms:linear transforms:minRange="0"  transforms:maxRange="1024"  gain="1" >
               <data-type:parameter data-type:name="FSC-H" />
             </transforms:linear>
             <transforms:linear transforms:minRange="0"  transforms:maxRange="1024"  gain="1" >
               <data-type:parameter data-type:name="SSC-H" />
             </transforms:linear>
             <transforms:linear transforms:minRange="0"  transforms:maxRange="1024"  gain="1" >
               <data-type:parameter data-type:name="FL1-A" />
             </transforms:linear>
             <transforms:log transforms:offset="1"  transforms:decades="4" >
               <data-type:parameter data-type:name="FL2-H" />
             </transforms:log>
             <transforms:log transforms:offset="1"  transforms:decades="4" >
               <data-type:parameter data-type:name="FL3-H" />
             </transforms:log>
             <transforms:linear transforms:minRange="0"  transforms:maxRange="1024"  gain="1" >
               <data-type:parameter data-type:name="FL1-W" />
             </transforms:linear>
             <transforms:log transforms:offset="1"  transforms:decades="4" >
               <data-type:parameter data-type:name="FL1-H" />
             </transforms:log>
           </Transforms>
         </Transforms>
       </TransformStore>
     </Cytometer>
   </Cytometers>
   <Groups>
     <GroupNode name="All Samples"  annotation=""  owningGroup="All Samples"  expanded="1"  sortPriority="10"  count="-1" >
       <Graph smoothing="0"  backColor="#ffffff"  foreColor="#000000"  type="Pseudocolor"  fast="1"  rowCount="0" >
         <Axis dimension="x"  name=""  label=""  auto="auto" />
         <Axis dimension="y"  name=""  label=""  auto="auto" />
         <GraphSettings level="5%"  smoothingHighResolution="1"  contourHighResolution="1"  histogramSmoothingCount="0"  graphResolution="256"  showOutliers="0"  drawLargeDots="0"  dotsToDraw="8000"  tint="le.chartfill.tinted.40"  lineWeight="le.lineweight.normal"  lineStyle="le.linestyle.solid" />
         <GraphEnvironment showGrid="0"  showAxes="tnlTNL"  showGates="1"  showFreqOnPlots="1"  showGateNameOnPlots="1"  showMedians="0"  showUncomped="0"  addEventParam="0"  lastYAxisName="" >
           <TextTraits font="SansSerif"  size="12"  name="Labels"  style="plain"  color="#000000"  background="#00ffffff"  just="left" />
           <TextTraits font="SansSerif"  size="12"  name="LayoutGates"  style="plain"  color="#000000"  background="#00ffffff"  just="left" />
           <TextTraits font="SansSerif"  size="10"  name="Numbers"  style="plain"  color="#000000"  background="#00ffffff"  just="left" />
           <TextTraits font="SansSerif"  size="10"  name="Legend"  style="plain"  color="#000000"  background="#00ffffff"  just="left" />
         </GraphEnvironment>
       </Graph>
       <Group name="All Samples"  live="1"  role="ws.group.dlog.test"  key=""  synchronized="0"  foreground="#000000"  fontStyle="bold" >
         <Criteria/>
         <SampleRefs>
           <SampleRef sampleID="3" />
           <SampleRef sampleID="4" />
           <SampleRef sampleID="5" />
           <SampleRef sampleID="6" />
           <SampleRef sampleID="2" />
           <SampleRef sampleID="1" />
         </SampleRefs>
         <Keywords/>
       </Group>
     </GroupNode>
     <GroupNode name="Compensation"  annotation=""  owningGroup="Compensation"  expanded="1"  sortPriority="10"  count="-1" >
       <Graph smoothing="0"  backColor="#ffffff"  foreColor="#000000"  type="Pseudocolor"  fast="1"  rowCount="0" >
         <Axis dimension="x"  name=""  label=""  auto="auto" />
         <Axis dimension="y"  name=""  label=""  auto="auto" />
         <GraphSettings level="5%"  smoothingHighResolution="1"  contourHighResolution="1"  histogramSmoothingCount="0"  graphResolution="256"  showOutliers="0"  drawLargeDots="0"  dotsToDraw="8000"  tint="le.chartfill.tinted.40"  lineWeight="le.lineweight.normal"  lineStyle="le.linestyle.solid" />
         <GraphEnvironment showGrid="0"  showAxes="tnlTNL"  showGates="1"  showFreqOnPlots="1"  showGateNameOnPlots="1"  showMedians="0"  showUncomped="0"  addEventParam="0"  lastYAxisName="" >
           <TextTraits font="SansSerif"  size="12"  name="Labels"  style="plain"  color="#000000"  background="#00ffffff"  just="left" />
           <TextTraits font="SansSerif"  size="12"  name="LayoutGates"  style="plain"  color="#000000"  background="#00ffffff"  just="left" />
           <TextTraits font="SansSerif"  size="10"  name="Numbers"  style="plain"  color="#000000"  background="#00ffffff"  just="left" />
           <TextTraits font="SansSerif"  size="10"  name="Legend"  style="plain"  color="#000000"  background="#00ffffff"  just="left" />
         </GraphEnvironment>
       </Graph>
       <Group name="Compensation"  live="1"  role="ws.group.dlog.compensation"  key=""  synchronized="0"  foreground="#ff00ff"  fontStyle="bold" >
         <Criteria>
           <Criterion connector="And"  keyword="$FIL"  function="Contains"  value="comp" />
           <Criterion connector="Or"  keyword="$FIL"  function="Contains"  value="unstained" />
         </Criteria>
         <Keywords/>
       </Group>
     </GroupNode>
   </Groups>
   <SampleList>
     <Sample>
       <DataSet uri="file:/C:/Users/盼盼/Desktop/20190610PANWEILI/PI.001"  sampleID="1" />
       <Transformations>
         <transforms:linear transforms:minRange="0"  transforms:maxRange="1024"  gain="1" >
           <data-type:parameter data-type:name="FSC-H" />
         </transforms:linear>
         <transforms:linear transforms:minRange="0"  transforms:maxRange="1024"  gain="1" >
           <data-type:parameter data-type:name="SSC-H" />
         </transforms:linear>
         <transforms:log transforms:offset="1"  transforms:decades="4" >
           <data-type:parameter data-type:name="FL1-H" />
         </transforms:log>
         <transforms:log transforms:offset="1"  transforms:decades="4" >
           <data-type:parameter data-type:name="FL2-H" />
         </transforms:log>
         <transforms:log transforms:offset="1"  transforms:decades="4" >
           <data-type:parameter data-type:name="FL3-H" />
         </transforms:log>
         <transforms:linear transforms:minRange="0"  transforms:maxRange="1024"  gain="1" >
           <data-type:parameter data-type:name="FL1-A" />
         </transforms:linear>
         <transforms:linear transforms:minRange="0"  transforms:maxRange="1024"  gain="1" >
           <data-type:parameter data-type:name="FL1-W" />
         </transforms:linear>
       </Transformations>
       <Keywords>
         <Keyword name="$DATE"  value="10-Jun-19" />
         <Keyword name="FILE GUID"  value="41B8FA26-1091-4405-8F03-5EFB303B7F48" />
         <Keyword name="$FIL"  value="PI.001" />
         <Keyword name="P7THRESVOL"  value="52" />
         <Keyword name="CalibFile"  value="FALSE" />
         <Keyword name="BD$LASERMODE"  value="1" />
         <Keyword name="BD$WORD63"  value="0" />
         <Keyword name="BD$WORD62"  value="0" />
         <Keyword name="BD$WORD61"  value="0" />
         <Keyword name="BD$WORD60"  value="0" />
         <Keyword name="BD$WORD59"  value="0" />
         <Keyword name="BD$WORD58"  value="0" />
         <Keyword name="BD$WORD57"  value="0" />
         <Keyword name="BD$WORD56"  value="0" />
         <Keyword name="BD$WORD55"  value="0" />
         <Keyword name="BD$WORD54"  value="0" />
         <Keyword name="BD$WORD53"  value="0" />
         <Keyword name="BD$WORD52"  value="0" />
         <Keyword name="BD$WORD51"  value="52" />
         <Keyword name="BD$WORD50"  value="0" />
         <Keyword name="BD$WORD49"  value="0" />
         <Keyword name="BD$WORD48"  value="800" />
         <Keyword name="BD$WORD47"  value="54" />
         <Keyword name="BD$WORD46"  value="1023" />
         <Keyword name="BD$WORD45"  value="1023" />
         <Keyword name="BD$WORD44"  value="1023" />
         <Keyword name="BD$WORD43"  value="0" />
         <Keyword name="BD$WORD42"  value="456" />
         <Keyword name="BD$WORD41"  value="100" />
         <Keyword name="BD$WORD40"  value="2" />
         <Keyword name="BD$WORD39"  value="3" />
         <Keyword name="BD$WORD38"  value="280" />
         <Keyword name="BD$WORD37"  value="212" />
         <Keyword name="BD$WORD36"  value="27" />
         <Keyword name="BD$WORD35"  value="583" />
         <Keyword name="BD$WORD34"  value="0" />
         <Keyword name="BD$WORD33"  value="52" />
         <Keyword name="BD$WORD32"  value="52" />
         <Keyword name="BD$WORD31"  value="52" />
         <Keyword name="BD$WORD30"  value="52" />
         <Keyword name="BD$WORD29"  value="52" />
         <Keyword name="BD$WORD28"  value="136" />
         <Keyword name="BD$WORD27"  value="0" />
         <Keyword name="BD$WORD26"  value="0" />
         <Keyword name="BD$WORD25"  value="0" />
         <Keyword name="BD$WORD24"  value="1" />
         <Keyword name="BD$WORD23"  value="1" />
         <Keyword name="BD$WORD22"  value="100" />
         <Keyword name="BD$WORD21"  value="100" />
         <Keyword name="BD$WORD20"  value="100" />
         <Keyword name="BD$WORD19"  value="100" />
         <Keyword name="BD$WORD18"  value="410" />
         <Keyword name="BD$WORD17"  value="601" />
         <Keyword name="BD$WORD16"  value="520" />
         <Keyword name="BD$WORD15"  value="458" />
         <Keyword name="BD$WORD14"  value="372" />
         <Keyword name="BD$WORD13"  value="4" />
         <Keyword name="BD$WORD12"  value="636" />
         <Keyword name="BD$WORD11"  value="309" />
         <Keyword name="BD$WORD10"  value="301" />
         <Keyword name="BD$WORD9"  value="396" />
         <Keyword name="BD$WORD8"  value="395" />
         <Keyword name="BD$WORD7"  value="395" />
         <Keyword name="BD$WORD6"  value="396" />
         <Keyword name="BD$WORD5"  value="396" />
         <Keyword name="BD$WORD4"  value="579" />
         <Keyword name="BD$WORD3"  value="499" />
         <Keyword name="BD$WORD2"  value="446" />
         <Keyword name="BD$WORD1"  value="355" />
         <Keyword name="BD$WORD0"  value="255" />
         <Keyword name="BD$P7N"  value="FL1-W" />
         <Keyword name="BD$P6N"  value="FL1-A" />
         <Keyword name="BD$P5N"  value="FL3-H" />
         <Keyword name="BD$P4N"  value="FL2-H" />
         <Keyword name="BD$P3N"  value="FL1-H" />
         <Keyword name="BD$P2N"  value="SSC-H" />
         <Keyword name="BD$P1N"  value="FSC-H" />
         <Keyword name="BD$NPAR"  value="7" />
         <Keyword name="BD$AcqLibVersion"  value="6.1" />
         <Keyword name="$ETIM"  value="15:23:50" />
         <Keyword name="$BTIM"  value="15:23:10" />
         <Keyword name="CYTNUM"  value="E97300319" />
         <Keyword name="$CYT"  value="FACSCalibur" />
         <Keyword name="$OP"  value="Admin" />
         <Keyword name="END BATCH"  value="TRUE" />
         <Keyword name="START BATCH"  value="TRUE" />
         <Keyword name="TUBE NAME"  value="Untitled" />
         <Keyword name="PANEL NAME"  value="Untitled Acquisition Tube List" />
         <Keyword name="SAMPLE ID"  value="PI" />
         <Keyword name="$P4S"  value="PI" />
         <Keyword name="$P3S"  value="A-V" />
         <Keyword name="$P2S"  value="SSC-Height" />
         <Keyword name="$P1S"  value="FSC-Height" />
         <Keyword name="$P7E"  value="0,0" />
         <Keyword name="$P7B"  value="16" />
         <Keyword name="$P7R"  value="1024" />
         <Keyword name="$P7N"  value="FL1-W" />
         <Keyword name="$P6E"  value="0,0" />
         <Keyword name="$P6B"  value="16" />
         <Keyword name="$P6R"  value="1024" />
         <Keyword name="$P6N"  value="FL1-A" />
         <Keyword name="$P5E"  value="4,0" />
         <Keyword name="$P5B"  value="16" />
         <Keyword name="$P5R"  value="1024" />
         <Keyword name="$P5N"  value="FL3-H" />
         <Keyword name="$P4E"  value="4,0" />
         <Keyword name="$P4B"  value="16" />
         <Keyword name="$P4R"  value="1024" />
         <Keyword name="$P4N"  value="FL2-H" />
         <Keyword name="$P3E"  value="4,0" />
         <Keyword name="$P3B"  value="16" />
         <Keyword name="$P3R"  value="1024" />
         <Keyword name="$P3N"  value="FL1-H" />
         <Keyword name="$P2E"  value="0,0" />
         <Keyword name="$P2B"  value="16" />
         <Keyword name="$P2R"  value="1024" />
         <Keyword name="$P2N"  value="SSC-H" />
         <Keyword name="$P1E"  value="0,0" />
         <Keyword name="$P1B"  value="16" />
         <Keyword name="$P1R"  value="1024" />
         <Keyword name="$P1N"  value="FSC-H" />
         <Keyword name="$PAR"  value="7" />
         <Keyword name="$MODE"  value="L" />
         <Keyword name="$TOT"  value="10000" />
         <Keyword name="WORKSTATION"  value="(Unavailable)" />
         <Keyword name="LOGIN NAME"  value="Admin" />
         <Keyword name="CREATOR"  value="CellQuest Pro  6.1" />
         <Keyword name="$SYS"  value="Macintosh System Software 10.9.1" />
         <Keyword name="$NEXTDATA"  value="0" />
         <Keyword name="$DATATYPE"  value="I" />
         <Keyword name="$BYTEORD"  value="4,3,2,1" />
         <Keyword name="FJ_FCS_VERSION"  value="2" />
         <Keyword name="$P5S"  value="" />
         <Keyword name="$P6S"  value="" />
         <Keyword name="$P7S"  value="" />
       </Keywords>
       <SampleNode name="PI.001"  annotation=""  owningGroup=""  expanded="1"  sortPriority="10"  count="10000"  sampleID="1" >
         <Graph smoothing="0"  backColor="#ffffff"  foreColor="#000000"  type="Pseudocolor"  fast="1"  rowCount="10000" >
           <Axis dimension="x"  name="FSC-H"  label=""  auto="auto" />
           <Axis dimension="y"  name="SSC-H"  label=""  auto="auto" />
           <GraphSettings level="5%"  smoothingHighResolution="1"  contourHighResolution="1"  histogramSmoothingCount="0"  graphResolution="256"  showOutliers="0"  drawLargeDots="0"  dotsToDraw="8000"  tint="le.chartfill.tinted.40"  lineWeight="le.lineweight.normal"  lineStyle="le.linestyle.solid" />
           <GraphEnvironment showGrid="0"  showAxes="tnlTNL"  showGates="1"  showFreqOnPlots="1"  showGateNameOnPlots="1"  showMedians="0"  showUncomped="0"  addEventParam="0"  lastYAxisName="" >
             <TextTraits font="SansSerif"  size="12"  name="Labels"  style="plain"  color="#000000"  background="#00ffffff"  just="left" />
             <TextTraits font="SansSerif"  size="12"  name="LayoutGates"  style="plain"  color="#000000"  background="#00ffffff"  just="left" />
             <TextTraits font="SansSerif"  size="10"  name="Numbers"  style="plain"  color="#000000"  background="#00ffffff"  just="left" />
             <TextTraits font="SansSerif"  size="10"  name="Legend"  style="plain"  color="#000000"  background="#00ffffff"  just="left" />
             <WindowPosition x="-8"  y="-8"  width="390"  height="520"  displayed="0"  panelState="---" />
           </GraphEnvironment>
         </Graph>
         <Subpopulations>
           <Population name="PI"  annotation=""  owningGroup=""  expanded="1"  sortPriority="10"  count="9724" >
             <Graph smoothing="0"  backColor="#ffffff"  foreColor="#000000"  type="Pseudocolor"  fast="1"  rowCount="10000" >
               <Axis dimension="x"  name="FL1-H"  label=""  auto="auto" />
               <Axis dimension="y"  name="FL2-H"  label=""  auto="auto" />
               <GraphSettings level="5%"  smoothingHighResolution="1"  contourHighResolution="1"  histogramSmoothingCount="0"  graphResolution="256"  showOutliers="0"  drawLargeDots="0"  dotsToDraw="8000"  tint="le.chartfill.tinted.40"  lineWeight="le.lineweight.normal"  lineStyle="le.linestyle.solid" />
               <GraphEnvironment showGrid="0"  showAxes="tnlTNL"  showGates="1"  showFreqOnPlots="1"  showGateNameOnPlots="1"  showMedians="0"  showUncomped="0"  addEventParam="0"  lastYAxisName="" >
                 <TextTraits font="SansSerif"  size="12"  name="Labels"  style="plain"  color="#000000"  background="#00ffffff"  just="left" />
                 <TextTraits font="SansSerif"  size="12"  name="LayoutGates"  style="plain"  color="#000000"  background="#00ffffff"  just="left" />
                 <TextTraits font="SansSerif"  size="10"  name="Numbers"  style="plain"  color="#000000"  background="#00ffffff"  just="left" />
                 <TextTraits font="SansSerif"  size="10"  name="Legend"  style="plain"  color="#000000"  background="#00ffffff"  just="left" />
                 <WindowPosition x="-8"  y="-8"  width="390"  height="520"  displayed="0"  panelState="---" />
               </GraphEnvironment>
             </Graph>
             <Gate gating:id="ID1956912637" >
               <gating:PolygonGate eventsInside="1"  annoOffsetX="0"  annoOffsetY="0"  tint="#000000"  isTinted="0"  lineWeight="Normal"  userDefined="1"  quadId="-1"  gateResolution="256" >
                 <gating:dimension>
                   <data-type:fcs-dimension data-type:name="FSC-H" />
                 </gating:dimension>
                 <gating:dimension>
                   <data-type:fcs-dimension data-type:name="SSC-H" />
                 </gating:dimension>
                 <gating:vertex>
                   <gating:coordinate data-type:value="154.8907563025" />
                   <gating:coordinate data-type:value="392.4581497797" />
                 </gating:vertex>
                 <gating:vertex>
                   <gating:coordinate data-type:value="236.6386554622" />
                   <gating:coordinate data-type:value="478.1674008811" />
                 </gating:vertex>
                 <gating:vertex>
                   <gating:coordinate data-type:value="344.2016806723" />
                   <gating:coordinate data-type:value="496.2114537445" />
                 </gating:vertex>
                 <gating:vertex>
                   <gating:coordinate data-type:value="430.2521008403" />
                   <gating:coordinate data-type:value="347.3480176211" />
                 </gating:vertex>
                 <gating:vertex>
                   <gating:coordinate data-type:value="400.1344537815" />
                   <gating:coordinate data-type:value="198.4845814978" />
                 </gating:vertex>
                 <gating:vertex>
                   <gating:coordinate data-type:value="253.8487394958" />
                   <gating:coordinate data-type:value="99.2422907489" />
                 </gating:vertex>
                 <gating:vertex>
                   <gating:coordinate data-type:value="133.3781512605" />
                   <gating:coordinate data-type:value="63.154185022" />
                 </gating:vertex>
                 <gating:vertex>
                   <gating:coordinate data-type:value="60.2352941176" />
                   <gating:coordinate data-type:value="90.2202643172" />
                 </gating:vertex>
                 <gating:vertex>
                   <gating:coordinate data-type:value="81.7478991597" />
                   <gating:coordinate data-type:value="230.0616740088" />
                 </gating:vertex>
               </gating:PolygonGate>
             </Gate>
             <Subpopulations>
               <Population name="Q1: A-V- , PI+"  annotation=""  owningGroup=""  expanded="1"  sortPriority="10"  count="434" >
                 <Graph smoothing="0"  backColor="#ffffff"  foreColor="#000000"  type="Pseudocolor"  fast="1"  rowCount="10000" >
                   <Axis dimension="x"  name="FL1-H"  label=""  auto="auto" />
                   <Axis dimension="y"  name="FL2-H"  label=""  auto="auto" />
                   <GraphSettings level="5%"  smoothingHighResolution="1"  contourHighResolution="1"  histogramSmoothingCount="0"  graphResolution="256"  showOutliers="0"  drawLargeDots="0"  dotsToDraw="8000"  tint="le.chartfill.tinted.40"  lineWeight="le.lineweight.normal"  lineStyle="le.linestyle.solid" />
                   <GraphEnvironment showGrid="0"  showAxes="tnlTNL"  showGates="1"  showFreqOnPlots="1"  showGateNameOnPlots="1"  showMedians="0"  showUncomped="0"  addEventParam="0"  lastYAxisName="" >
                    <TextTraits font="SansSerif"  size="12"  name="Labels"  style="plain"  color="#000000"  background="#00ffffff"  just="left" />
                    <TextTraits font="SansSerif"  size="12"  name="LayoutGates"  style="plain"  color="#000000"  background="#00ffffff"  just="left" />
                    <TextTraits font="SansSerif"  size="10"  name="Numbers"  style="plain"  color="#000000"  background="#00ffffff"  just="left" />
                    <TextTraits font="SansSerif"  size="10"  name="Legend"  style="plain"  color="#000000"  background="#00ffffff"  just="left" />
                    <WindowPosition x="-8"  y="-8"  width="1382"  height="744"  displayed="1"  panelState="---" />
                   </GraphEnvironment>
                 </Graph>
                 <Gate gating:id="ID1489973821"  gating:parent_id="ID1956912637" >
                   <gating:RectangleGate eventsInside="1"  annoOffsetX="0"  annoOffsetY="0"  tint="#000000"  isTinted="0"  lineWeight="Normal"  userDefined="1"  percentX="0"  percentY="0" >
                    <gating:dimension gating:max="59.64990496695507" >
                    <data-type:fcs-dimension data-type:name="FL1-H" />
                    </gating:dimension>
                    <gating:dimension gating:min="50.4524758707633" >
                    <data-type:fcs-dimension data-type:name="FL2-H" />
                    </gating:dimension>
                   </gating:RectangleGate>
                 </Gate>
               </Population>
               <Population name="Q2: A-V+ , PI+"  annotation=""  owningGroup=""  expanded="1"  sortPriority="10"  count="3" >
                 <Graph smoothing="0"  backColor="#ffffff"  foreColor="#000000"  type="Pseudocolor"  fast="1"  rowCount="10000" >
                   <Axis dimension="x"  name="FL1-H"  label=""  auto="auto" />
                   <Axis dimension="y"  name="FL2-H"  label=""  auto="auto" />
                   <GraphSettings level="5%"  smoothingHighResolution="1"  contourHighResolution="1"  histogramSmoothingCount="0"  graphResolution="256"  showOutliers="0"  drawLargeDots="0"  dotsToDraw="8000"  tint="le.chartfill.tinted.40"  lineWeight="le.lineweight.normal"  lineStyle="le.linestyle.solid" />
                   <GraphEnvironment showGrid="0"  showAxes="tnlTNL"  showGates="1"  showFreqOnPlots="1"  showGateNameOnPlots="1"  showMedians="0"  showUncomped="0"  addEventParam="0"  lastYAxisName="" >
                    <TextTraits font="SansSerif"  size="12"  name="Labels"  style="plain"  color="#000000"  background="#00ffffff"  just="left" />
                    <TextTraits font="SansSerif"  size="12"  name="LayoutGates"  style="plain"  color="#000000"  background="#00ffffff"  just="left" />
                    <TextTraits font="SansSerif"  size="10"  name="Numbers"  style="plain"  color="#000000"  background="#00ffffff"  just="left" />
                    <TextTraits font="SansSerif"  size="10"  name="Legend"  style="plain"  color="#000000"  background="#00ffffff"  just="left" />
                    <WindowPosition x="-8"  y="-8"  width="1382"  height="744"  displayed="1"  panelState="---" />
                   </GraphEnvironment>
                 </Graph>
                 <Gate gating:id="ID183201880"  gating:parent_id="ID1956912637" >
                   <gating:RectangleGate eventsInside="1"  annoOffsetX="0"  annoOffsetY="0"  tint="#000000"  isTinted="0"  lineWeight="Normal"  userDefined="1"  percentX="0"  percentY="0" >
                    <gating:dimension gating:min="59.64990496695507" >
                    <data-type:fcs-dimension data-type:name="FL1-H" />
                    </gating:dimension>
                    <gating:dimension gating:min="50.4524758707633" >
                    <data-type:fcs-dimension data-type:name="FL2-H" />
                    </gating:dimension>
                   </gating:RectangleGate>
                 </Gate>
               </Population>
               <Population name="Q3: A-V+ , PI-"  annotation=""  owningGroup=""  expanded="1"  sortPriority="10"  count="0" >
                 <Graph smoothing="0"  backColor="#ffffff"  foreColor="#000000"  type="Pseudocolor"  fast="1"  rowCount="10000" >
                   <Axis dimension="x"  name="FL1-H"  label=""  auto="auto" />
                   <Axis dimension="y"  name="FL2-H"  label=""  auto="auto" />
                   <GraphSettings level="5%"  smoothingHighResolution="1"  contourHighResolution="1"  histogramSmoothingCount="0"  graphResolution="256"  showOutliers="0"  drawLargeDots="0"  dotsToDraw="8000"  tint="le.chartfill.tinted.40"  lineWeight="le.lineweight.normal"  lineStyle="le.linestyle.solid" />
                   <GraphEnvironment showGrid="0"  showAxes="tnlTNL"  showGates="1"  showFreqOnPlots="1"  showGateNameOnPlots="1"  showMedians="0"  showUncomped="0"  addEventParam="0"  lastYAxisName="" >
                    <TextTraits font="SansSerif"  size="12"  name="Labels"  style="plain"  color="#000000"  background="#00ffffff"  just="left" />
                    <TextTraits font="SansSerif"  size="12"  name="LayoutGates"  style="plain"  color="#000000"  background="#00ffffff"  just="left" />
                    <TextTraits font="SansSerif"  size="10"  name="Numbers"  style="plain"  color="#000000"  background="#00ffffff"  just="left" />
                    <TextTraits font="SansSerif"  size="10"  name="Legend"  style="plain"  color="#000000"  background="#00ffffff"  just="left" />
                    <WindowPosition x="-8"  y="-8"  width="1382"  height="744"  displayed="1"  panelState="---" />
                   </GraphEnvironment>
                 </Graph>
                 <Gate gating:id="ID1729931009"  gating:parent_id="ID1956912637" >
                   <gating:RectangleGate eventsInside="1"  annoOffsetX="0"  annoOffsetY="0"  tint="#000000"  isTinted="0"  lineWeight="Normal"  userDefined="1"  percentX="0"  percentY="0" >
                    <gating:dimension gating:min="59.64990496695507" >
                    <data-type:fcs-dimension data-type:name="FL1-H" />
                    </gating:dimension>
                    <gating:dimension gating:max="50.4524758707633" >
                    <data-type:fcs-dimension data-type:name="FL2-H" />
                    </gating:dimension>
                   </gating:RectangleGate>
                 </Gate>
               </Population>
               <Population name="Q4: A-V- , PI-"  annotation=""  owningGroup=""  expanded="1"  sortPriority="10"  count="9287" >
                 <Graph smoothing="0"  backColor="#ffffff"  foreColor="#000000"  type="Pseudocolor"  fast="1"  rowCount="10000" >
                   <Axis dimension="x"  name="FL1-H"  label=""  auto="auto" />
                   <Axis dimension="y"  name="FL2-H"  label=""  auto="auto" />
                   <GraphSettings level="5%"  smoothingHighResolution="1"  contourHighResolution="1"  histogramSmoothingCount="0"  graphResolution="256"  showOutliers="0"  drawLargeDots="0"  dotsToDraw="8000"  tint="le.chartfill.tinted.40"  lineWeight="le.lineweight.normal"  lineStyle="le.linestyle.solid" />
                   <GraphEnvironment showGrid="0"  showAxes="tnlTNL"  showGates="1"  showFreqOnPlots="1"  showGateNameOnPlots="1"  showMedians="0"  showUncomped="0"  addEventParam="0"  lastYAxisName="" >
                    <TextTraits font="SansSerif"  size="12"  name="Labels"  style="plain"  color="#000000"  background="#00ffffff"  just="left" />
                    <TextTraits font="SansSerif"  size="12"  name="LayoutGates"  style="plain"  color="#000000"  background="#00ffffff"  just="left" />
                    <TextTraits font="SansSerif"  size="10"  name="Numbers"  style="plain"  color="#000000"  background="#00ffffff"  just="left" />
                    <TextTraits font="SansSerif"  size="10"  name="Legend"  style="plain"  color="#000000"  background="#00ffffff"  just="left" />
                    <WindowPosition x="-8"  y="-8"  width="1382"  height="744"  displayed="1"  panelState="---" />
                   </GraphEnvironment>
                 </Graph>
                 <Gate gating:id="ID169371530"  gating:parent_id="ID1956912637" >
                   <gating:RectangleGate eventsInside="1"  annoOffsetX="0"  annoOffsetY="0"  tint="#000000"  isTinted="0"  lineWeight="Normal"  userDefined="1"  percentX="0"  percentY="0" >
                    <gating:dimension gating:max="59.64990496695507" >
                    <data-type:fcs-dimension data-type:name="FL1-H" />
                    </gating:dimension>
                    <gating:dimension gating:max="50.4524758707633" >
                    <data-type:fcs-dimension data-type:name="FL2-H" />
                    </gating:dimension>
                   </gating:RectangleGate>
                 </Gate>
               </Population>
             </Subpopulations>
           </Population>
         </Subpopulations>
       </SampleNode>
     </Sample>
     <Sample>
       <DataSet uri="file:/C:/Users/盼盼/Desktop/20190610PANWEILI/4.004"  sampleID="5" />
       <Transformations>
         <transforms:linear transforms:minRange="0"  transforms:maxRange="1024"  gain="1" >
           <data-type:parameter data-type:name="FSC-H" />
         </transforms:linear>
         <transforms:linear transforms:minRange="0"  transforms:maxRange="1024"  gain="1" >
           <data-type:parameter data-type:name="SSC-H" />
         </transforms:linear>
         <transforms:log transforms:offset="1"  transforms:decades="4" >
           <data-type:parameter data-type:name="FL1-H" />
         </transforms:log>
         <transforms:log transforms:offset="1"  transforms:decades="4" >
           <data-type:parameter data-type:name="FL2-H" />
         </transforms:log>
         <transforms:log transforms:offset="1"  transforms:decades="4" >
           <data-type:parameter data-type:name="FL3-H" />
         </transforms:log>
         <transforms:linear transforms:minRange="0"  transforms:maxRange="1024"  gain="1" >
           <data-type:parameter data-type:name="FL1-A" />
         </transforms:linear>
         <transforms:linear transforms:minRange="0"  transforms:maxRange="1024"  gain="1" >
           <data-type:parameter data-type:name="FL1-W" />
         </transforms:linear>
       </Transformations>
       <Keywords>
         <Keyword name="$DATE"  value="10-Jun-19" />
         <Keyword name="FILE GUID"  value="E0EFCDD8-7671-482D-9F90-1F60F91D779A" />
         <Keyword name="$FIL"  value="4.004" />
         <Keyword name="P7THRESVOL"  value="52" />
         <Keyword name="CalibFile"  value="FALSE" />
         <Keyword name="BD$LASERMODE"  value="1" />
         <Keyword name="BD$WORD63"  value="0" />
         <Keyword name="BD$WORD62"  value="0" />
         <Keyword name="BD$WORD61"  value="0" />
         <Keyword name="BD$WORD60"  value="0" />
         <Keyword name="BD$WORD59"  value="0" />
         <Keyword name="BD$WORD58"  value="0" />
         <Keyword name="BD$WORD57"  value="0" />
         <Keyword name="BD$WORD56"  value="0" />
         <Keyword name="BD$WORD55"  value="0" />
         <Keyword name="BD$WORD54"  value="0" />
         <Keyword name="BD$WORD53"  value="0" />
         <Keyword name="BD$WORD52"  value="0" />
         <Keyword name="BD$WORD51"  value="52" />
         <Keyword name="BD$WORD50"  value="0" />
         <Keyword name="BD$WORD49"  value="0" />
         <Keyword name="BD$WORD48"  value="800" />
         <Keyword name="BD$WORD47"  value="54" />
         <Keyword name="BD$WORD46"  value="1023" />
         <Keyword name="BD$WORD45"  value="1023" />
         <Keyword name="BD$WORD44"  value="1023" />
         <Keyword name="BD$WORD43"  value="0" />
         <Keyword name="BD$WORD42"  value="456" />
         <Keyword name="BD$WORD41"  value="100" />
         <Keyword name="BD$WORD40"  value="2" />
         <Keyword name="BD$WORD39"  value="3" />
         <Keyword name="BD$WORD38"  value="280" />
         <Keyword name="BD$WORD37"  value="212" />
         <Keyword name="BD$WORD36"  value="27" />
         <Keyword name="BD$WORD35"  value="583" />
         <Keyword name="BD$WORD34"  value="0" />
         <Keyword name="BD$WORD33"  value="52" />
         <Keyword name="BD$WORD32"  value="52" />
         <Keyword name="BD$WORD31"  value="52" />
         <Keyword name="BD$WORD30"  value="52" />
         <Keyword name="BD$WORD29"  value="52" />
         <Keyword name="BD$WORD28"  value="136" />
         <Keyword name="BD$WORD27"  value="0" />
         <Keyword name="BD$WORD26"  value="0" />
         <Keyword name="BD$WORD25"  value="0" />
         <Keyword name="BD$WORD24"  value="1" />
         <Keyword name="BD$WORD23"  value="1" />
         <Keyword name="BD$WORD22"  value="100" />
         <Keyword name="BD$WORD21"  value="100" />
         <Keyword name="BD$WORD20"  value="100" />
         <Keyword name="BD$WORD19"  value="100" />
         <Keyword name="BD$WORD18"  value="410" />
         <Keyword name="BD$WORD17"  value="601" />
         <Keyword name="BD$WORD16"  value="520" />
         <Keyword name="BD$WORD15"  value="458" />
         <Keyword name="BD$WORD14"  value="372" />
         <Keyword name="BD$WORD13"  value="4" />
         <Keyword name="BD$WORD12"  value="609" />
         <Keyword name="BD$WORD11"  value="308" />
         <Keyword name="BD$WORD10"  value="301" />
         <Keyword name="BD$WORD9"  value="396" />
         <Keyword name="BD$WORD8"  value="396" />
         <Keyword name="BD$WORD7"  value="396" />
         <Keyword name="BD$WORD6"  value="396" />
         <Keyword name="BD$WORD5"  value="396" />
         <Keyword name="BD$WORD4"  value="581" />
         <Keyword name="BD$WORD3"  value="509" />
         <Keyword name="BD$WORD2"  value="441" />
         <Keyword name="BD$WORD1"  value="354" />
         <Keyword name="BD$WORD0"  value="255" />
         <Keyword name="BD$P7N"  value="FL1-W" />
         <Keyword name="BD$P6N"  value="FL1-A" />
         <Keyword name="BD$P5N"  value="FL3-H" />
         <Keyword name="BD$P4N"  value="FL2-H" />
         <Keyword name="BD$P3N"  value="FL1-H" />
         <Keyword name="BD$P2N"  value="SSC-H" />
         <Keyword name="BD$P1N"  value="FSC-H" />
         <Keyword name="BD$NPAR"  value="7" />
         <Keyword name="BD$AcqLibVersion"  value="6.1" />
         <Keyword name="$ETIM"  value="15:26:42" />
         <Keyword name="$BTIM"  value="15:26:14" />
         <Keyword name="CYTNUM"  value="E97300319" />
         <Keyword name="$CYT"  value="FACSCalibur" />
         <Keyword name="$OP"  value="Admin" />
         <Keyword name="END BATCH"  value="TRUE" />
         <Keyword name="START BATCH"  value="TRUE" />
         <Keyword name="TUBE NAME"  value="Untitled" />
         <Keyword name="PANEL NAME"  value="Untitled Acquisition Tube List" />
         <Keyword name="SAMPLE ID"  value="4" />
         <Keyword name="$P4S"  value="PI" />
         <Keyword name="$P3S"  value="A-V" />
         <Keyword name="$P2S"  value="SSC-Height" />
         <Keyword name="$P1S"  value="FSC-Height" />
         <Keyword name="$P7E"  value="0,0" />
         <Keyword name="$P7B"  value="16" />
         <Keyword name="$P7R"  value="1024" />
         <Keyword name="$P7N"  value="FL1-W" />
         <Keyword name="$P6E"  value="0,0" />
         <Keyword name="$P6B"  value="16" />
         <Keyword name="$P6R"  value="1024" />
         <Keyword name="$P6N"  value="FL1-A" />
         <Keyword name="$P5E"  value="4,0" />
         <Keyword name="$P5B"  value="16" />
         <Keyword name="$P5R"  value="1024" />
         <Keyword name="$P5N"  value="FL3-H" />
         <Keyword name="$P4E"  value="4,0" />
         <Keyword name="$P4B"  value="16" />
         <Keyword name="$P4R"  value="1024" />
         <Keyword name="$P4N"  value="FL2-H" />
         <Keyword name="$P3E"  value="4,0" />
         <Keyword name="$P3B"  value="16" />
         <Keyword name="$P3R"  value="1024" />
         <Keyword name="$P3N"  value="FL1-H" />
         <Keyword name="$P2E"  value="0,0" />
         <Keyword name="$P2B"  value="16" />
         <Keyword name="$P2R"  value="1024" />
         <Keyword name="$P2N"  value="SSC-H" />
         <Keyword name="$P1E"  value="0,0" />
         <Keyword name="$P1B"  value="16" />
         <Keyword name="$P1R"  value="1024" />
         <Keyword name="$P1N"  value="FSC-H" />
         <Keyword name="$PAR"  value="7" />
         <Keyword name="$MODE"  value="L" />
         <Keyword name="$TOT"  value="10000" />
         <Keyword name="WORKSTATION"  value="(Unavailable)" />
         <Keyword name="LOGIN NAME"  value="Admin" />
         <Keyword name="CREATOR"  value="CellQuest Pro  6.1" />
         <Keyword name="$SYS"  value="Macintosh System Software 10.9.1" />
         <Keyword name="$NEXTDATA"  value="0" />
         <Keyword name="$DATATYPE"  value="I" />
         <Keyword name="$BYTEORD"  value="4,3,2,1" />
         <Keyword name="FJ_FCS_VERSION"  value="2" />
         <Keyword name="$P5S"  value="" />
         <Keyword name="$P6S"  value="" />
         <Keyword name="$P7S"  value="" />
       </Keywords>
       <SampleNode name="4.004"  annotation=""  owningGroup=""  expanded="1"  sortPriority="10"  count="10000"  sampleID="5" >
         <Graph smoothing="0"  backColor="#ffffff"  foreColor="#000000"  type="Pseudocolor"  fast="1"  rowCount="10000" >
           <Axis dimension="x"  name="FSC-H"  label=""  auto="auto" />
           <Axis dimension="y"  name="SSC-H"  label=""  auto="auto" />
           <GraphSettings level="5%"  smoothingHighResolution="1"  contourHighResolution="1"  histogramSmoothingCount="0"  graphResolution="256"  showOutliers="0"  drawLargeDots="0"  dotsToDraw="8000"  tint="le.chartfill.tinted.40"  lineWeight="le.lineweight.normal"  lineStyle="le.linestyle.solid" />
           <GraphEnvironment showGrid="0"  showAxes="tnlTNL"  showGates="1"  showFreqOnPlots="1"  showGateNameOnPlots="1"  showMedians="0"  showUncomped="0"  addEventParam="0"  lastYAxisName="" >
             <TextTraits font="SansSerif"  size="12"  name="Labels"  style="plain"  color="#000000"  background="#00ffffff"  just="left" />
             <TextTraits font="SansSerif"  size="12"  name="LayoutGates"  style="plain"  color="#000000"  background="#00ffffff"  just="left" />
             <TextTraits font="SansSerif"  size="10"  name="Numbers"  style="plain"  color="#000000"  background="#00ffffff"  just="left" />
             <TextTraits font="SansSerif"  size="10"  name="Legend"  style="plain"  color="#000000"  background="#00ffffff"  just="left" />
             <WindowPosition x="-8"  y="-8"  width="390"  height="520"  displayed="0"  panelState="---" />
           </GraphEnvironment>
         </Graph>
         <Subpopulations>
           <Population name="2"  annotation=""  owningGroup=""  expanded="1"  sortPriority="10"  count="9797" >
             <Graph smoothing="0"  backColor="#ffffff"  foreColor="#000000"  type="Pseudocolor"  fast="1"  rowCount="10000" >
               <Axis dimension="x"  name="FL1-H"  label=""  auto="auto" />
               <Axis dimension="y"  name="FL2-H"  label=""  auto="auto" />
               <GraphSettings level="5%"  smoothingHighResolution="1"  contourHighResolution="1"  histogramSmoothingCount="0"  graphResolution="256"  showOutliers="0"  drawLargeDots="0"  dotsToDraw="8000"  tint="le.chartfill.tinted.40"  lineWeight="le.lineweight.normal"  lineStyle="le.linestyle.solid" />
               <GraphEnvironment showGrid="0"  showAxes="tnlTNL"  showGates="1"  showFreqOnPlots="1"  showGateNameOnPlots="1"  showMedians="0"  showUncomped="0"  addEventParam="0"  lastYAxisName="" >
                 <TextTraits font="SansSerif"  size="12"  name="Labels"  style="plain"  color="#000000"  background="#00ffffff"  just="left" />
                 <TextTraits font="SansSerif"  size="12"  name="LayoutGates"  style="plain"  color="#000000"  background="#00ffffff"  just="left" />
                 <TextTraits font="SansSerif"  size="10"  name="Numbers"  style="plain"  color="#000000"  background="#00ffffff"  just="left" />
                 <TextTraits font="SansSerif"  size="10"  name="Legend"  style="plain"  color="#000000"  background="#00ffffff"  just="left" />
                 <WindowPosition x="-8"  y="-8"  width="390"  height="520"  displayed="0"  panelState="---" />
               </GraphEnvironment>
             </Graph>
             <Gate gating:id="ID1008596579" >
               <gating:PolygonGate eventsInside="1"  annoOffsetX="0"  annoOffsetY="0"  tint="#000000"  isTinted="0"  lineWeight="Normal"  userDefined="1"  quadId="-1"  gateResolution="256" >
                 <gating:dimension>
                   <data-type:fcs-dimension data-type:name="FSC-H" />
                 </gating:dimension>
                 <gating:dimension>
                   <data-type:fcs-dimension data-type:name="SSC-H" />
                 </gating:dimension>
                 <gating:vertex>
                   <gating:coordinate data-type:value="133.3781512605" />
                   <gating:coordinate data-type:value="374.4140969163" />
                 </gating:vertex>
                 <gating:vertex>
                   <gating:coordinate data-type:value="219.4285714286" />
                   <gating:coordinate data-type:value="469.1453744493" />
                 </gating:vertex>
                 <gating:vertex>
                   <gating:coordinate data-type:value="326.9915966387" />
                   <gating:coordinate data-type:value="496.2114537445" />
                 </gating:vertex>
                 <gating:vertex>
                   <gating:coordinate data-type:value="430.2521008403" />
                   <gating:coordinate data-type:value="333.8149779736" />
                 </gating:vertex>
                 <gating:vertex>
                   <gating:coordinate data-type:value="400.1344537815" />
                   <gating:coordinate data-type:value="216.5286343612" />
                 </gating:vertex>
                 <gating:vertex>
                   <gating:coordinate data-type:value="275.3613445378" />
                   <gating:coordinate data-type:value="112.7753303965" />
                 </gating:vertex>
                 <gating:vertex>
                   <gating:coordinate data-type:value="116.1680672269" />
                   <gating:coordinate data-type:value="76.6872246696" />
                 </gating:vertex>
                 <gating:vertex>
                   <gating:coordinate data-type:value="38.7226890756" />
                   <gating:coordinate data-type:value="99.2422907489" />
                 </gating:vertex>
               </gating:PolygonGate>
             </Gate>
             <Subpopulations>
               <Population name="Q1: A-V- , PI+"  annotation=""  owningGroup=""  expanded="1"  sortPriority="10"  count="200" >
                 <Graph smoothing="0"  backColor="#ffffff"  foreColor="#000000"  type="Pseudocolor"  fast="1"  rowCount="10000" >
                   <Axis dimension="x"  name="FL1-H"  label=""  auto="auto" />
                   <Axis dimension="y"  name="FL2-H"  label=""  auto="auto" />
                   <GraphSettings level="5%"  smoothingHighResolution="1"  contourHighResolution="1"  histogramSmoothingCount="0"  graphResolution="256"  showOutliers="0"  drawLargeDots="0"  dotsToDraw="8000"  tint="le.chartfill.tinted.40"  lineWeight="le.lineweight.normal"  lineStyle="le.linestyle.solid" />
                   <GraphEnvironment showGrid="0"  showAxes="tnlTNL"  showGates="1"  showFreqOnPlots="1"  showGateNameOnPlots="1"  showMedians="0"  showUncomped="0"  addEventParam="0"  lastYAxisName="" >
                    <TextTraits font="SansSerif"  size="12"  name="Labels"  style="plain"  color="#000000"  background="#00ffffff"  just="left" />
                    <TextTraits font="SansSerif"  size="12"  name="LayoutGates"  style="plain"  color="#000000"  background="#00ffffff"  just="left" />
                    <TextTraits font="SansSerif"  size="10"  name="Numbers"  style="plain"  color="#000000"  background="#00ffffff"  just="left" />
                    <TextTraits font="SansSerif"  size="10"  name="Legend"  style="plain"  color="#000000"  background="#00ffffff"  just="left" />
                    <WindowPosition x="-8"  y="-8"  width="1382"  height="744"  displayed="1"  panelState="---" />
                   </GraphEnvironment>
                 </Graph>
                 <Gate gating:id="ID762697994"  gating:parent_id="ID1008596579" >
                   <gating:RectangleGate eventsInside="1"  annoOffsetX="0"  annoOffsetY="0"  tint="#000000"  isTinted="0"  lineWeight="Normal"  userDefined="1"  percentX="0"  percentY="0" >
                    <gating:dimension gating:max="59.64990496695507" >
                    <data-type:fcs-dimension data-type:name="FL1-H" />
                    </gating:dimension>
                    <gating:dimension gating:min="50.4524758707633" >
                    <data-type:fcs-dimension data-type:name="FL2-H" />
                    </gating:dimension>
                   </gating:RectangleGate>
                 </Gate>
               </Population>
               <Population name="Q2: A-V+ , PI+"  annotation=""  owningGroup=""  expanded="1"  sortPriority="10"  count="466" >
                 <Graph smoothing="0"  backColor="#ffffff"  foreColor="#000000"  type="Pseudocolor"  fast="1"  rowCount="10000" >
                   <Axis dimension="x"  name="FL1-H"  label=""  auto="auto" />
                   <Axis dimension="y"  name="FL2-H"  label=""  auto="auto" />
                   <GraphSettings level="5%"  smoothingHighResolution="1"  contourHighResolution="1"  histogramSmoothingCount="0"  graphResolution="256"  showOutliers="0"  drawLargeDots="0"  dotsToDraw="8000"  tint="le.chartfill.tinted.40"  lineWeight="le.lineweight.normal"  lineStyle="le.linestyle.solid" />
                   <GraphEnvironment showGrid="0"  showAxes="tnlTNL"  showGates="1"  showFreqOnPlots="1"  showGateNameOnPlots="1"  showMedians="0"  showUncomped="0"  addEventParam="0"  lastYAxisName="" >
                    <TextTraits font="SansSerif"  size="12"  name="Labels"  style="plain"  color="#000000"  background="#00ffffff"  just="left" />
                    <TextTraits font="SansSerif"  size="12"  name="LayoutGates"  style="plain"  color="#000000"  background="#00ffffff"  just="left" />
                    <TextTraits font="SansSerif"  size="10"  name="Numbers"  style="plain"  color="#000000"  background="#00ffffff"  just="left" />
                    <TextTraits font="SansSerif"  size="10"  name="Legend"  style="plain"  color="#000000"  background="#00ffffff"  just="left" />
                    <WindowPosition x="-8"  y="-8"  width="1382"  height="744"  displayed="1"  panelState="---" />
                   </GraphEnvironment>
                 </Graph>
                 <Gate gating:id="ID335296215"  gating:parent_id="ID1008596579" >
                   <gating:RectangleGate eventsInside="1"  annoOffsetX="0"  annoOffsetY="0"  tint="#000000"  isTinted="0"  lineWeight="Normal"  userDefined="1"  percentX="0"  percentY="0" >
                    <gating:dimension gating:min="59.64990496695507" >
                    <data-type:fcs-dimension data-type:name="FL1-H" />
                    </gating:dimension>
                    <gating:dimension gating:min="50.4524758707633" >
                    <data-type:fcs-dimension data-type:name="FL2-H" />
                    </gating:dimension>
                   </gating:RectangleGate>
                 </Gate>
               </Population>
               <Population name="Q3: A-V+ , PI-"  annotation=""  owningGroup=""  expanded="1"  sortPriority="10"  count="54" >
                 <Graph smoothing="0"  backColor="#ffffff"  foreColor="#000000"  type="Pseudocolor"  fast="1"  rowCount="10000" >
                   <Axis dimension="x"  name="FL1-H"  label=""  auto="auto" />
                   <Axis dimension="y"  name="FL2-H"  label=""  auto="auto" />
                   <GraphSettings level="5%"  smoothingHighResolution="1"  contourHighResolution="1"  histogramSmoothingCount="0"  graphResolution="256"  showOutliers="0"  drawLargeDots="0"  dotsToDraw="8000"  tint="le.chartfill.tinted.40"  lineWeight="le.lineweight.normal"  lineStyle="le.linestyle.solid" />
                   <GraphEnvironment showGrid="0"  showAxes="tnlTNL"  showGates="1"  showFreqOnPlots="1"  showGateNameOnPlots="1"  showMedians="0"  showUncomped="0"  addEventParam="0"  lastYAxisName="" >
                    <TextTraits font="SansSerif"  size="12"  name="Labels"  style="plain"  color="#000000"  background="#00ffffff"  just="left" />
                    <TextTraits font="SansSerif"  size="12"  name="LayoutGates"  style="plain"  color="#000000"  background="#00ffffff"  just="left" />
                    <TextTraits font="SansSerif"  size="10"  name="Numbers"  style="plain"  color="#000000"  background="#00ffffff"  just="left" />
                    <TextTraits font="SansSerif"  size="10"  name="Legend"  style="plain"  color="#000000"  background="#00ffffff"  just="left" />
                    <WindowPosition x="-8"  y="-8"  width="1382"  height="744"  displayed="1"  panelState="---" />
                   </GraphEnvironment>
                 </Graph>
                 <Gate gating:id="ID326395777"  gating:parent_id="ID1008596579" >
                   <gating:RectangleGate eventsInside="1"  annoOffsetX="0"  annoOffsetY="0"  tint="#000000"  isTinted="0"  lineWeight="Normal"  userDefined="1"  percentX="0"  percentY="0" >
                    <gating:dimension gating:min="59.64990496695507" >
                    <data-type:fcs-dimension data-type:name="FL1-H" />
                    </gating:dimension>
                    <gating:dimension gating:max="50.4524758707633" >
                    <data-type:fcs-dimension data-type:name="FL2-H" />
                    </gating:dimension>
                   </gating:RectangleGate>
                 </Gate>
               </Population>
               <Population name="Q4: A-V- , PI-"  annotation=""  owningGroup=""  expanded="1"  sortPriority="10"  count="9077" >
                 <Graph smoothing="0"  backColor="#ffffff"  foreColor="#000000"  type="Pseudocolor"  fast="1"  rowCount="10000" >
                   <Axis dimension="x"  name="FL1-H"  label=""  auto="auto" />
                   <Axis dimension="y"  name="FL2-H"  label=""  auto="auto" />
                   <GraphSettings level="5%"  smoothingHighResolution="1"  contourHighResolution="1"  histogramSmoothingCount="0"  graphResolution="256"  showOutliers="0"  drawLargeDots="0"  dotsToDraw="8000"  tint="le.chartfill.tinted.40"  lineWeight="le.lineweight.normal"  lineStyle="le.linestyle.solid" />
                   <GraphEnvironment showGrid="0"  showAxes="tnlTNL"  showGates="1"  showFreqOnPlots="1"  showGateNameOnPlots="1"  showMedians="0"  showUncomped="0"  addEventParam="0"  lastYAxisName="" >
                    <TextTraits font="SansSerif"  size="12"  name="Labels"  style="plain"  color="#000000"  background="#00ffffff"  just="left" />
                    <TextTraits font="SansSerif"  size="12"  name="LayoutGates"  style="plain"  color="#000000"  background="#00ffffff"  just="left" />
                    <TextTraits font="SansSerif"  size="10"  name="Numbers"  style="plain"  color="#000000"  background="#00ffffff"  just="left" />
                    <TextTraits font="SansSerif"  size="10"  name="Legend"  style="plain"  color="#000000"  background="#00ffffff"  just="left" />
                    <WindowPosition x="-8"  y="-8"  width="1382"  height="744"  displayed="1"  panelState="---" />
                   </GraphEnvironment>
                 </Graph>
                 <Gate gating:id="ID1060589601"  gating:parent_id="ID1008596579" >
                   <gating:RectangleGate eventsInside="1"  annoOffsetX="0"  annoOffsetY="0"  tint="#000000"  isTinted="0"  lineWeight="Normal"  userDefined="1"  percentX="0"  percentY="0" >
                    <gating:dimension gating:max="59.64990496695507" >
                    <data-type:fcs-dimension data-type:name="FL1-H" />
                    </gating:dimension>
                    <gating:dimension gating:max="50.4524758707633" >
                    <data-type:fcs-dimension data-type:name="FL2-H" />
                    </gating:dimension>
                   </gating:RectangleGate>
                 </Gate>
               </Population>
             </Subpopulations>
           </Population>
         </Subpopulations>
       </SampleNode>
     </Sample>
     <Sample>
       <DataSet uri="file:/C:/Users/盼盼/Desktop/20190610PANWEILI/5.005"  sampleID="6" />
       <Transformations>
         <transforms:linear transforms:minRange="0"  transforms:maxRange="1024"  gain="1" >
           <data-type:parameter data-type:name="FSC-H" />
         </transforms:linear>
         <transforms:linear transforms:minRange="0"  transforms:maxRange="1024"  gain="1" >
           <data-type:parameter data-type:name="SSC-H" />
         </transforms:linear>
         <transforms:log transforms:offset="1"  transforms:decades="4" >
           <data-type:parameter data-type:name="FL1-H" />
         </transforms:log>
         <transforms:log transforms:offset="1"  transforms:decades="4" >
           <data-type:parameter data-type:name="FL2-H" />
         </transforms:log>
         <transforms:log transforms:offset="1"  transforms:decades="4" >
           <data-type:parameter data-type:name="FL3-H" />
         </transforms:log>
         <transforms:linear transforms:minRange="0"  transforms:maxRange="1024"  gain="1" >
           <data-type:parameter data-type:name="FL1-A" />
         </transforms:linear>
         <transforms:linear transforms:minRange="0"  transforms:maxRange="1024"  gain="1" >
           <data-type:parameter data-type:name="FL1-W" />
         </transforms:linear>
       </Transformations>
       <Keywords>
         <Keyword name="$DATE"  value="10-Jun-19" />
         <Keyword name="FILE GUID"  value="3AB42676-E5E1-415F-8BC9-0F9E4B099AC5" />
         <Keyword name="$FIL"  value="5.005" />
         <Keyword name="P7THRESVOL"  value="52" />
         <Keyword name="CalibFile"  value="FALSE" />
         <Keyword name="BD$LASERMODE"  value="1" />
         <Keyword name="BD$WORD63"  value="0" />
         <Keyword name="BD$WORD62"  value="0" />
         <Keyword name="BD$WORD61"  value="0" />
         <Keyword name="BD$WORD60"  value="0" />
         <Keyword name="BD$WORD59"  value="0" />
         <Keyword name="BD$WORD58"  value="0" />
         <Keyword name="BD$WORD57"  value="0" />
         <Keyword name="BD$WORD56"  value="0" />
         <Keyword name="BD$WORD55"  value="0" />
         <Keyword name="BD$WORD54"  value="0" />
         <Keyword name="BD$WORD53"  value="0" />
         <Keyword name="BD$WORD52"  value="0" />
         <Keyword name="BD$WORD51"  value="52" />
         <Keyword name="BD$WORD50"  value="0" />
         <Keyword name="BD$WORD49"  value="0" />
         <Keyword name="BD$WORD48"  value="800" />
         <Keyword name="BD$WORD47"  value="54" />
         <Keyword name="BD$WORD46"  value="1023" />
         <Keyword name="BD$WORD45"  value="1023" />
         <Keyword name="BD$WORD44"  value="1023" />
         <Keyword name="BD$WORD43"  value="0" />
         <Keyword name="BD$WORD42"  value="456" />
         <Keyword name="BD$WORD41"  value="100" />
         <Keyword name="BD$WORD40"  value="2" />
         <Keyword name="BD$WORD39"  value="3" />
         <Keyword name="BD$WORD38"  value="280" />
         <Keyword name="BD$WORD37"  value="212" />
         <Keyword name="BD$WORD36"  value="27" />
         <Keyword name="BD$WORD35"  value="583" />
         <Keyword name="BD$WORD34"  value="0" />
         <Keyword name="BD$WORD33"  value="52" />
         <Keyword name="BD$WORD32"  value="52" />
         <Keyword name="BD$WORD31"  value="52" />
         <Keyword name="BD$WORD30"  value="52" />
         <Keyword name="BD$WORD29"  value="52" />
         <Keyword name="BD$WORD28"  value="136" />
         <Keyword name="BD$WORD27"  value="0" />
         <Keyword name="BD$WORD26"  value="0" />
         <Keyword name="BD$WORD25"  value="0" />
         <Keyword name="BD$WORD24"  value="1" />
         <Keyword name="BD$WORD23"  value="1" />
         <Keyword name="BD$WORD22"  value="100" />
         <Keyword name="BD$WORD21"  value="100" />
         <Keyword name="BD$WORD20"  value="100" />
         <Keyword name="BD$WORD19"  value="100" />
         <Keyword name="BD$WORD18"  value="410" />
         <Keyword name="BD$WORD17"  value="601" />
         <Keyword name="BD$WORD16"  value="520" />
         <Keyword name="BD$WORD15"  value="458" />
         <Keyword name="BD$WORD14"  value="372" />
         <Keyword name="BD$WORD13"  value="4" />
         <Keyword name="BD$WORD12"  value="610" />
         <Keyword name="BD$WORD11"  value="308" />
         <Keyword name="BD$WORD10"  value="300" />
         <Keyword name="BD$WORD9"  value="396" />
         <Keyword name="BD$WORD8"  value="396" />
         <Keyword name="BD$WORD7"  value="396" />
         <Keyword name="BD$WORD6"  value="396" />
         <Keyword name="BD$WORD5"  value="396" />
         <Keyword name="BD$WORD4"  value="586" />
         <Keyword name="BD$WORD3"  value="508" />
         <Keyword name="BD$WORD2"  value="446" />
         <Keyword name="BD$WORD1"  value="355" />
         <Keyword name="BD$WORD0"  value="255" />
         <Keyword name="BD$P7N"  value="FL1-W" />
         <Keyword name="BD$P6N"  value="FL1-A" />
         <Keyword name="BD$P5N"  value="FL3-H" />
         <Keyword name="BD$P4N"  value="FL2-H" />
         <Keyword name="BD$P3N"  value="FL1-H" />
         <Keyword name="BD$P2N"  value="SSC-H" />
         <Keyword name="BD$P1N"  value="FSC-H" />
         <Keyword name="BD$NPAR"  value="7" />
         <Keyword name="BD$AcqLibVersion"  value="6.1" />
         <Keyword name="$ETIM"  value="15:27:16" />
         <Keyword name="$BTIM"  value="15:26:50" />
         <Keyword name="CYTNUM"  value="E97300319" />
         <Keyword name="$CYT"  value="FACSCalibur" />
         <Keyword name="$OP"  value="Admin" />
         <Keyword name="END BATCH"  value="TRUE" />
         <Keyword name="START BATCH"  value="TRUE" />
         <Keyword name="TUBE NAME"  value="Untitled" />
         <Keyword name="PANEL NAME"  value="Untitled Acquisition Tube List" />
         <Keyword name="SAMPLE ID"  value="5" />
         <Keyword name="$P4S"  value="PI" />
         <Keyword name="$P3S"  value="A-V" />
         <Keyword name="$P2S"  value="SSC-Height" />
         <Keyword name="$P1S"  value="FSC-Height" />
         <Keyword name="$P7E"  value="0,0" />
         <Keyword name="$P7B"  value="16" />
         <Keyword name="$P7R"  value="1024" />
         <Keyword name="$P7N"  value="FL1-W" />
         <Keyword name="$P6E"  value="0,0" />
         <Keyword name="$P6B"  value="16" />
         <Keyword name="$P6R"  value="1024" />
         <Keyword name="$P6N"  value="FL1-A" />
         <Keyword name="$P5E"  value="4,0" />
         <Keyword name="$P5B"  value="16" />
         <Keyword name="$P5R"  value="1024" />
         <Keyword name="$P5N"  value="FL3-H" />
         <Keyword name="$P4E"  value="4,0" />
         <Keyword name="$P4B"  value="16" />
         <Keyword name="$P4R"  value="1024" />
         <Keyword name="$P4N"  value="FL2-H" />
         <Keyword name="$P3E"  value="4,0" />
         <Keyword name="$P3B"  value="16" />
         <Keyword name="$P3R"  value="1024" />
         <Keyword name="$P3N"  value="FL1-H" />
         <Keyword name="$P2E"  value="0,0" />
         <Keyword name="$P2B"  value="16" />
         <Keyword name="$P2R"  value="1024" />
         <Keyword name="$P2N"  value="SSC-H" />
         <Keyword name="$P1E"  value="0,0" />
         <Keyword name="$P1B"  value="16" />
         <Keyword name="$P1R"  value="1024" />
         <Keyword name="$P1N"  value="FSC-H" />
         <Keyword name="$PAR"  value="7" />
         <Keyword name="$MODE"  value="L" />
         <Keyword name="$TOT"  value="10000" />
         <Keyword name="WORKSTATION"  value="(Unavailable)" />
         <Keyword name="LOGIN NAME"  value="Admin" />
         <Keyword name="CREATOR"  value="CellQuest Pro  6.1" />
         <Keyword name="$SYS"  value="Macintosh System Software 10.9.1" />
         <Keyword name="$NEXTDATA"  value="0" />
         <Keyword name="$DATATYPE"  value="I" />
         <Keyword name="$BYTEORD"  value="4,3,2,1" />
         <Keyword name="FJ_FCS_VERSION"  value="2" />
         <Keyword name="$P5S"  value="" />
         <Keyword name="$P6S"  value="" />
         <Keyword name="$P7S"  value="" />
       </Keywords>
       <SampleNode name="5.005"  annotation=""  owningGroup=""  expanded="1"  sortPriority="10"  count="10000"  sampleID="6" >
         <Graph smoothing="0"  backColor="#ffffff"  foreColor="#000000"  type="Pseudocolor"  fast="1"  rowCount="10000" >
           <Axis dimension="x"  name="FSC-H"  label=""  auto="auto" />
           <Axis dimension="y"  name="SSC-H"  label=""  auto="auto" />
           <GraphSettings level="5%"  smoothingHighResolution="1"  contourHighResolution="1"  histogramSmoothingCount="0"  graphResolution="256"  showOutliers="0"  drawLargeDots="0"  dotsToDraw="8000"  tint="le.chartfill.tinted.40"  lineWeight="le.lineweight.normal"  lineStyle="le.linestyle.solid" />
           <GraphEnvironment showGrid="0"  showAxes="tnlTNL"  showGates="1"  showFreqOnPlots="1"  showGateNameOnPlots="1"  showMedians="0"  showUncomped="0"  addEventParam="0"  lastYAxisName="" >
             <TextTraits font="SansSerif"  size="12"  name="Labels"  style="plain"  color="#000000"  background="#00ffffff"  just="left" />
             <TextTraits font="SansSerif"  size="12"  name="LayoutGates"  style="plain"  color="#000000"  background="#00ffffff"  just="left" />
             <TextTraits font="SansSerif"  size="10"  name="Numbers"  style="plain"  color="#000000"  background="#00ffffff"  just="left" />
             <TextTraits font="SansSerif"  size="10"  name="Legend"  style="plain"  color="#000000"  background="#00ffffff"  just="left" />
             <WindowPosition x="-8"  y="-8"  width="390"  height="520"  displayed="0"  panelState="---" />
           </GraphEnvironment>
         </Graph>
         <Subpopulations>
           <Population name="3"  annotation=""  owningGroup=""  expanded="1"  sortPriority="10"  count="9844" >
             <Graph smoothing="0"  backColor="#ffffff"  foreColor="#000000"  type="Pseudocolor"  fast="1"  rowCount="10000" >
               <Axis dimension="x"  name="FL1-H"  label=""  auto="auto" />
               <Axis dimension="y"  name="FL2-H"  label=""  auto="auto" />
               <GraphSettings level="5%"  smoothingHighResolution="1"  contourHighResolution="1"  histogramSmoothingCount="0"  graphResolution="256"  showOutliers="0"  drawLargeDots="0"  dotsToDraw="8000"  tint="le.chartfill.tinted.40"  lineWeight="le.lineweight.normal"  lineStyle="le.linestyle.solid" />
               <GraphEnvironment showGrid="0"  showAxes="tnlTNL"  showGates="1"  showFreqOnPlots="1"  showGateNameOnPlots="1"  showMedians="0"  showUncomped="0"  addEventParam="0"  lastYAxisName="" >
                 <TextTraits font="SansSerif"  size="12"  name="Labels"  style="plain"  color="#000000"  background="#00ffffff"  just="left" />
                 <TextTraits font="SansSerif"  size="12"  name="LayoutGates"  style="plain"  color="#000000"  background="#00ffffff"  just="left" />
                 <TextTraits font="SansSerif"  size="10"  name="Numbers"  style="plain"  color="#000000"  background="#00ffffff"  just="left" />
                 <TextTraits font="SansSerif"  size="10"  name="Legend"  style="plain"  color="#000000"  background="#00ffffff"  just="left" />
                 <WindowPosition x="-8"  y="-8"  width="390"  height="520"  displayed="0"  panelState="---" />
               </GraphEnvironment>
             </Graph>
             <Gate gating:id="ID2007043031" >
               <gating:PolygonGate eventsInside="1"  annoOffsetX="0"  annoOffsetY="0"  tint="#000000"  isTinted="0"  lineWeight="Normal"  userDefined="1"  quadId="-1"  gateResolution="256" >
                 <gating:dimension>
                   <data-type:fcs-dimension data-type:name="FSC-H" />
                 </gating:dimension>
                 <gating:dimension>
                   <data-type:fcs-dimension data-type:name="SSC-H" />
                 </gating:dimension>
                 <gating:vertex>
                   <gating:coordinate data-type:value="154.8907563025" />
                   <gating:coordinate data-type:value="405.9911894273" />
                 </gating:vertex>
                 <gating:vertex>
                   <gating:coordinate data-type:value="236.6386554622" />
                   <gating:coordinate data-type:value="491.7004405286" />
                 </gating:vertex>
                 <gating:vertex>
                   <gating:coordinate data-type:value="344.2016806723" />
                   <gating:coordinate data-type:value="469.1453744493" />
                 </gating:vertex>
                 <gating:vertex>
                   <gating:coordinate data-type:value="438.8571428571" />
                   <gating:coordinate data-type:value="378.9251101322" />
                 </gating:vertex>
                 <gating:vertex>
                   <gating:coordinate data-type:value="434.5546218487" />
                   <gating:coordinate data-type:value="216.5286343612" />
                 </gating:vertex>
                 <gating:vertex>
                   <gating:coordinate data-type:value="266.756302521" />
                   <gating:coordinate data-type:value="85.7092511013" />
                 </gating:vertex>
                 <gating:vertex>
                   <gating:coordinate data-type:value="94.6554621849" />
                   <gating:coordinate data-type:value="67.6651982379" />
                 </gating:vertex>
                 <gating:vertex>
                   <gating:coordinate data-type:value="47.3277310924" />
                   <gating:coordinate data-type:value="135.3303964758" />
                 </gating:vertex>
                 <gating:vertex>
                   <gating:coordinate data-type:value="129.0756302521" />
                   <gating:coordinate data-type:value="405.9911894273" />
                 </gating:vertex>
               </gating:PolygonGate>
             </Gate>
             <Subpopulations>
               <Population name="Q1: A-V- , PI+"  annotation=""  owningGroup=""  expanded="1"  sortPriority="10"  count="107" >
                 <Graph smoothing="0"  backColor="#ffffff"  foreColor="#000000"  type="Pseudocolor"  fast="1"  rowCount="10000" >
                   <Axis dimension="x"  name="FL1-H"  label=""  auto="auto" />
                   <Axis dimension="y"  name="FL2-H"  label=""  auto="auto" />
                   <GraphSettings level="5%"  smoothingHighResolution="1"  contourHighResolution="1"  histogramSmoothingCount="0"  graphResolution="256"  showOutliers="0"  drawLargeDots="0"  dotsToDraw="8000"  tint="le.chartfill.tinted.40"  lineWeight="le.lineweight.normal"  lineStyle="le.linestyle.solid" />
                   <GraphEnvironment showGrid="0"  showAxes="tnlTNL"  showGates="1"  showFreqOnPlots="1"  showGateNameOnPlots="1"  showMedians="0"  showUncomped="0"  addEventParam="0"  lastYAxisName="" >
                    <TextTraits font="SansSerif"  size="12"  name="Labels"  style="plain"  color="#000000"  background="#00ffffff"  just="left" />
                    <TextTraits font="SansSerif"  size="12"  name="LayoutGates"  style="plain"  color="#000000"  background="#00ffffff"  just="left" />
                    <TextTraits font="SansSerif"  size="10"  name="Numbers"  style="plain"  color="#000000"  background="#00ffffff"  just="left" />
                    <TextTraits font="SansSerif"  size="10"  name="Legend"  style="plain"  color="#000000"  background="#00ffffff"  just="left" />
                    <WindowPosition x="-8"  y="-8"  width="1382"  height="744"  displayed="1"  panelState="---" />
                   </GraphEnvironment>
                 </Graph>
                 <Gate gating:id="ID225675370"  gating:parent_id="ID2007043031" >
                   <gating:RectangleGate eventsInside="1"  annoOffsetX="0"  annoOffsetY="0"  tint="#000000"  isTinted="0"  lineWeight="Normal"  userDefined="1"  percentX="0"  percentY="0" >
                    <gating:dimension gating:max="59.64990496695507" >
                    <data-type:fcs-dimension data-type:name="FL1-H" />
                    </gating:dimension>
                    <gating:dimension gating:min="50.4524758707633" >
                    <data-type:fcs-dimension data-type:name="FL2-H" />
                    </gating:dimension>
                   </gating:RectangleGate>
                 </Gate>
               </Population>
               <Population name="Q2: A-V+ , PI+"  annotation=""  owningGroup=""  expanded="1"  sortPriority="10"  count="524" >
                 <Graph smoothing="0"  backColor="#ffffff"  foreColor="#000000"  type="Pseudocolor"  fast="1"  rowCount="10000" >
                   <Axis dimension="x"  name="FL1-H"  label=""  auto="auto" />
                   <Axis dimension="y"  name="FL2-H"  label=""  auto="auto" />
                   <GraphSettings level="5%"  smoothingHighResolution="1"  contourHighResolution="1"  histogramSmoothingCount="0"  graphResolution="256"  showOutliers="0"  drawLargeDots="0"  dotsToDraw="8000"  tint="le.chartfill.tinted.40"  lineWeight="le.lineweight.normal"  lineStyle="le.linestyle.solid" />
                   <GraphEnvironment showGrid="0"  showAxes="tnlTNL"  showGates="1"  showFreqOnPlots="1"  showGateNameOnPlots="1"  showMedians="0"  showUncomped="0"  addEventParam="0"  lastYAxisName="" >
                    <TextTraits font="SansSerif"  size="12"  name="Labels"  style="plain"  color="#000000"  background="#00ffffff"  just="left" />
                    <TextTraits font="SansSerif"  size="12"  name="LayoutGates"  style="plain"  color="#000000"  background="#00ffffff"  just="left" />
                    <TextTraits font="SansSerif"  size="10"  name="Numbers"  style="plain"  color="#000000"  background="#00ffffff"  just="left" />
                    <TextTraits font="SansSerif"  size="10"  name="Legend"  style="plain"  color="#000000"  background="#00ffffff"  just="left" />
                    <WindowPosition x="-8"  y="-8"  width="1382"  height="744"  displayed="1"  panelState="---" />
                   </GraphEnvironment>
                 </Graph>
                 <Gate gating:id="ID469822988"  gating:parent_id="ID2007043031" >
                   <gating:RectangleGate eventsInside="1"  annoOffsetX="0"  annoOffsetY="0"  tint="#000000"  isTinted="0"  lineWeight="Normal"  userDefined="1"  percentX="0"  percentY="0" >
                    <gating:dimension gating:min="59.64990496695507" >
                    <data-type:fcs-dimension data-type:name="FL1-H" />
                    </gating:dimension>
                    <gating:dimension gating:min="50.4524758707633" >
                    <data-type:fcs-dimension data-type:name="FL2-H" />
                    </gating:dimension>
                   </gating:RectangleGate>
                 </Gate>
               </Population>
               <Population name="Q3: A-V+ , PI-"  annotation=""  owningGroup=""  expanded="1"  sortPriority="10"  count="76" >
                 <Graph smoothing="0"  backColor="#ffffff"  foreColor="#000000"  type="Pseudocolor"  fast="1"  rowCount="10000" >
                   <Axis dimension="x"  name="FL1-H"  label=""  auto="auto" />
                   <Axis dimension="y"  name="FL2-H"  label=""  auto="auto" />
                   <GraphSettings level="5%"  smoothingHighResolution="1"  contourHighResolution="1"  histogramSmoothingCount="0"  graphResolution="256"  showOutliers="0"  drawLargeDots="0"  dotsToDraw="8000"  tint="le.chartfill.tinted.40"  lineWeight="le.lineweight.normal"  lineStyle="le.linestyle.solid" />
                   <GraphEnvironment showGrid="0"  showAxes="tnlTNL"  showGates="1"  showFreqOnPlots="1"  showGateNameOnPlots="1"  showMedians="0"  showUncomped="0"  addEventParam="0"  lastYAxisName="" >
                    <TextTraits font="SansSerif"  size="12"  name="Labels"  style="plain"  color="#000000"  background="#00ffffff"  just="left" />
                    <TextTraits font="SansSerif"  size="12"  name="LayoutGates"  style="plain"  color="#000000"  background="#00ffffff"  just="left" />
                    <TextTraits font="SansSerif"  size="10"  name="Numbers"  style="plain"  color="#000000"  background="#00ffffff"  just="left" />
                    <TextTraits font="SansSerif"  size="10"  name="Legend"  style="plain"  color="#000000"  background="#00ffffff"  just="left" />
                    <WindowPosition x="-8"  y="-8"  width="1382"  height="744"  displayed="1"  panelState="---" />
                   </GraphEnvironment>
                 </Graph>
                 <Gate gating:id="ID17589297"  gating:parent_id="ID2007043031" >
                   <gating:RectangleGate eventsInside="1"  annoOffsetX="0"  annoOffsetY="0"  tint="#000000"  isTinted="0"  lineWeight="Normal"  userDefined="1"  percentX="0"  percentY="0" >
                    <gating:dimension gating:min="59.64990496695507" >
                    <data-type:fcs-dimension data-type:name="FL1-H" />
                    </gating:dimension>
                    <gating:dimension gating:max="50.4524758707633" >
                    <data-type:fcs-dimension data-type:name="FL2-H" />
                    </gating:dimension>
                   </gating:RectangleGate>
                 </Gate>
               </Population>
               <Population name="Q4: A-V- , PI-"  annotation=""  owningGroup=""  expanded="1"  sortPriority="10"  count="9137" >
                 <Graph smoothing="0"  backColor="#ffffff"  foreColor="#000000"  type="Pseudocolor"  fast="1"  rowCount="10000" >
                   <Axis dimension="x"  name="FL1-H"  label=""  auto="auto" />
                   <Axis dimension="y"  name="FL2-H"  label=""  auto="auto" />
                   <GraphSettings level="5%"  smoothingHighResolution="1"  contourHighResolution="1"  histogramSmoothingCount="0"  graphResolution="256"  showOutliers="0"  drawLargeDots="0"  dotsToDraw="8000"  tint="le.chartfill.tinted.40"  lineWeight="le.lineweight.normal"  lineStyle="le.linestyle.solid" />
                   <GraphEnvironment showGrid="0"  showAxes="tnlTNL"  showGates="1"  showFreqOnPlots="1"  showGateNameOnPlots="1"  showMedians="0"  showUncomped="0"  addEventParam="0"  lastYAxisName="" >
                    <TextTraits font="SansSerif"  size="12"  name="Labels"  style="plain"  color="#000000"  background="#00ffffff"  just="left" />
                    <TextTraits font="SansSerif"  size="12"  name="LayoutGates"  style="plain"  color="#000000"  background="#00ffffff"  just="left" />
                    <TextTraits font="SansSerif"  size="10"  name="Numbers"  style="plain"  color="#000000"  background="#00ffffff"  just="left" />
                    <TextTraits font="SansSerif"  size="10"  name="Legend"  style="plain"  color="#000000"  background="#00ffffff"  just="left" />
                    <WindowPosition x="-8"  y="-8"  width="1382"  height="744"  displayed="1"  panelState="---" />
                   </GraphEnvironment>
                 </Graph>
                 <Gate gating:id="ID1418055040"  gating:parent_id="ID2007043031" >
                   <gating:RectangleGate eventsInside="1"  annoOffsetX="0"  annoOffsetY="0"  tint="#000000"  isTinted="0"  lineWeight="Normal"  userDefined="1"  percentX="0"  percentY="0" >
                    <gating:dimension gating:max="59.64990496695507" >
                    <data-type:fcs-dimension data-type:name="FL1-H" />
                    </gating:dimension>
                    <gating:dimension gating:max="50.4524758707633" >
                    <data-type:fcs-dimension data-type:name="FL2-H" />
                    </gating:dimension>
                   </gating:RectangleGate>
                 </Gate>
               </Population>
             </Subpopulations>
           </Population>
         </Subpopulations>
       </SampleNode>
     </Sample>
     <Sample>
       <DataSet uri="file:/C:/Users/盼盼/Desktop/20190610PANWEILI/0.002"  sampleID="3" />
       <Transformations>
         <transforms:linear transforms:minRange="0"  transforms:maxRange="1024"  gain="1" >
           <data-type:parameter data-type:name="FSC-H" />
         </transforms:linear>
         <transforms:linear transforms:minRange="0"  transforms:maxRange="1024"  gain="1" >
           <data-type:parameter data-type:name="SSC-H" />
         </transforms:linear>
         <transforms:log transforms:offset="1"  transforms:decades="4" >
           <data-type:parameter data-type:name="FL1-H" />
         </transforms:log>
         <transforms:log transforms:offset="1"  transforms:decades="4" >
           <data-type:parameter data-type:name="FL2-H" />
         </transforms:log>
         <transforms:log transforms:offset="1"  transforms:decades="4" >
           <data-type:parameter data-type:name="FL3-H" />
         </transforms:log>
         <transforms:linear transforms:minRange="0"  transforms:maxRange="1024"  gain="1" >
           <data-type:parameter data-type:name="FL1-A" />
         </transforms:linear>
         <transforms:linear transforms:minRange="0"  transforms:maxRange="1024"  gain="1" >
           <data-type:parameter data-type:name="FL1-W" />
         </transforms:linear>
       </Transformations>
       <Keywords>
         <Keyword name="$DATE"  value="10-Jun-19" />
         <Keyword name="FILE GUID"  value="97A26B34-1990-4719-A8CB-FA3C9B9EBBA7" />
         <Keyword name="$FIL"  value="0.002" />
         <Keyword name="P7THRESVOL"  value="52" />
         <Keyword name="CalibFile"  value="FALSE" />
         <Keyword name="BD$LASERMODE"  value="1" />
         <Keyword name="BD$WORD63"  value="0" />
         <Keyword name="BD$WORD62"  value="0" />
         <Keyword name="BD$WORD61"  value="0" />
         <Keyword name="BD$WORD60"  value="0" />
         <Keyword name="BD$WORD59"  value="0" />
         <Keyword name="BD$WORD58"  value="0" />
         <Keyword name="BD$WORD57"  value="0" />
         <Keyword name="BD$WORD56"  value="0" />
         <Keyword name="BD$WORD55"  value="0" />
         <Keyword name="BD$WORD54"  value="0" />
         <Keyword name="BD$WORD53"  value="0" />
         <Keyword name="BD$WORD52"  value="0" />
         <Keyword name="BD$WORD51"  value="52" />
         <Keyword name="BD$WORD50"  value="0" />
         <Keyword name="BD$WORD49"  value="0" />
         <Keyword name="BD$WORD48"  value="800" />
         <Keyword name="BD$WORD47"  value="54" />
         <Keyword name="BD$WORD46"  value="1023" />
         <Keyword name="BD$WORD45"  value="1023" />
         <Keyword name="BD$WORD44"  value="1023" />
         <Keyword name="BD$WORD43"  value="0" />
         <Keyword name="BD$WORD42"  value="456" />
         <Keyword name="BD$WORD41"  value="100" />
         <Keyword name="BD$WORD40"  value="2" />
         <Keyword name="BD$WORD39"  value="3" />
         <Keyword name="BD$WORD38"  value="280" />
         <Keyword name="BD$WORD37"  value="212" />
         <Keyword name="BD$WORD36"  value="27" />
         <Keyword name="BD$WORD35"  value="583" />
         <Keyword name="BD$WORD34"  value="0" />
         <Keyword name="BD$WORD33"  value="52" />
         <Keyword name="BD$WORD32"  value="52" />
         <Keyword name="BD$WORD31"  value="52" />
         <Keyword name="BD$WORD30"  value="52" />
         <Keyword name="BD$WORD29"  value="52" />
         <Keyword name="BD$WORD28"  value="136" />
         <Keyword name="BD$WORD27"  value="0" />
         <Keyword name="BD$WORD26"  value="0" />
         <Keyword name="BD$WORD25"  value="0" />
         <Keyword name="BD$WORD24"  value="1" />
         <Keyword name="BD$WORD23"  value="1" />
         <Keyword name="BD$WORD22"  value="100" />
         <Keyword name="BD$WORD21"  value="100" />
         <Keyword name="BD$WORD20"  value="100" />
         <Keyword name="BD$WORD19"  value="100" />
         <Keyword name="BD$WORD18"  value="410" />
         <Keyword name="BD$WORD17"  value="601" />
         <Keyword name="BD$WORD16"  value="520" />
         <Keyword name="BD$WORD15"  value="458" />
         <Keyword name="BD$WORD14"  value="372" />
         <Keyword name="BD$WORD13"  value="4" />
         <Keyword name="BD$WORD12"  value="606" />
         <Keyword name="BD$WORD11"  value="309" />
         <Keyword name="BD$WORD10"  value="300" />
         <Keyword name="BD$WORD9"  value="396" />
         <Keyword name="BD$WORD8"  value="396" />
         <Keyword name="BD$WORD7"  value="396" />
         <Keyword name="BD$WORD6"  value="396" />
         <Keyword name="BD$WORD5"  value="396" />
         <Keyword name="BD$WORD4"  value="587" />
         <Keyword name="BD$WORD3"  value="499" />
         <Keyword name="BD$WORD2"  value="439" />
         <Keyword name="BD$WORD1"  value="356" />
         <Keyword name="BD$WORD0"  value="255" />
         <Keyword name="BD$P7N"  value="FL1-W" />
         <Keyword name="BD$P6N"  value="FL1-A" />
         <Keyword name="BD$P5N"  value="FL3-H" />
         <Keyword name="BD$P4N"  value="FL2-H" />
         <Keyword name="BD$P3N"  value="FL1-H" />
         <Keyword name="BD$P2N"  value="SSC-H" />
         <Keyword name="BD$P1N"  value="FSC-H" />
         <Keyword name="BD$NPAR"  value="7" />
         <Keyword name="BD$AcqLibVersion"  value="6.1" />
         <Keyword name="$ETIM"  value="15:25:25" />
         <Keyword name="$BTIM"  value="15:24:03" />
         <Keyword name="CYTNUM"  value="E97300319" />
         <Keyword name="$CYT"  value="FACSCalibur" />
         <Keyword name="$OP"  value="Admin" />
         <Keyword name="END BATCH"  value="TRUE" />
         <Keyword name="START BATCH"  value="TRUE" />
         <Keyword name="TUBE NAME"  value="Untitled" />
         <Keyword name="PANEL NAME"  value="Untitled Acquisition Tube List" />
         <Keyword name="SAMPLE ID"  value="0" />
         <Keyword name="$P4S"  value="PI" />
         <Keyword name="$P3S"  value="A-V" />
         <Keyword name="$P2S"  value="SSC-Height" />
         <Keyword name="$P1S"  value="FSC-Height" />
         <Keyword name="$P7E"  value="0,0" />
         <Keyword name="$P7B"  value="16" />
         <Keyword name="$P7R"  value="1024" />
         <Keyword name="$P7N"  value="FL1-W" />
         <Keyword name="$P6E"  value="0,0" />
         <Keyword name="$P6B"  value="16" />
         <Keyword name="$P6R"  value="1024" />
         <Keyword name="$P6N"  value="FL1-A" />
         <Keyword name="$P5E"  value="4,0" />
         <Keyword name="$P5B"  value="16" />
         <Keyword name="$P5R"  value="1024" />
         <Keyword name="$P5N"  value="FL3-H" />
         <Keyword name="$P4E"  value="4,0" />
         <Keyword name="$P4B"  value="16" />
         <Keyword name="$P4R"  value="1024" />
         <Keyword name="$P4N"  value="FL2-H" />
         <Keyword name="$P3E"  value="4,0" />
         <Keyword name="$P3B"  value="16" />
         <Keyword name="$P3R"  value="1024" />
         <Keyword name="$P3N"  value="FL1-H" />
         <Keyword name="$P2E"  value="0,0" />
         <Keyword name="$P2B"  value="16" />
         <Keyword name="$P2R"  value="1024" />
         <Keyword name="$P2N"  value="SSC-H" />
         <Keyword name="$P1E"  value="0,0" />
         <Keyword name="$P1B"  value="16" />
         <Keyword name="$P1R"  value="1024" />
         <Keyword name="$P1N"  value="FSC-H" />
         <Keyword name="$PAR"  value="7" />
         <Keyword name="$MODE"  value="L" />
         <Keyword name="$TOT"  value="10000" />
         <Keyword name="WORKSTATION"  value="(Unavailable)" />
         <Keyword name="LOGIN NAME"  value="Admin" />
         <Keyword name="CREATOR"  value="CellQuest Pro  6.1" />
         <Keyword name="$SYS"  value="Macintosh System Software 10.9.1" />
         <Keyword name="$NEXTDATA"  value="0" />
         <Keyword name="$DATATYPE"  value="I" />
         <Keyword name="$BYTEORD"  value="4,3,2,1" />
         <Keyword name="FJ_FCS_VERSION"  value="2" />
         <Keyword name="$P5S"  value="" />
         <Keyword name="$P6S"  value="" />
         <Keyword name="$P7S"  value="" />
       </Keywords>
       <SampleNode name="0.002"  annotation=""  owningGroup=""  expanded="1"  sortPriority="10"  count="10000"  sampleID="3" >
         <Graph smoothing="0"  backColor="#ffffff"  foreColor="#000000"  type="Pseudocolor"  fast="1"  rowCount="10000" >
           <Axis dimension="x"  name="FSC-H"  label=""  auto="auto" />
           <Axis dimension="y"  name="SSC-H"  label=""  auto="auto" />
           <GraphSettings level="5%"  smoothingHighResolution="1"  contourHighResolution="1"  histogramSmoothingCount="0"  graphResolution="256"  showOutliers="0"  drawLargeDots="0"  dotsToDraw="8000"  tint="le.chartfill.tinted.40"  lineWeight="le.lineweight.normal"  lineStyle="le.linestyle.solid" />
           <GraphEnvironment showGrid="0"  showAxes="tnlTNL"  showGates="1"  showFreqOnPlots="1"  showGateNameOnPlots="1"  showMedians="0"  showUncomped="0"  addEventParam="0"  lastYAxisName="" >
             <TextTraits font="SansSerif"  size="12"  name="Labels"  style="plain"  color="#000000"  background="#00ffffff"  just="left" />
             <TextTraits font="SansSerif"  size="12"  name="LayoutGates"  style="plain"  color="#000000"  background="#00ffffff"  just="left" />
             <TextTraits font="SansSerif"  size="10"  name="Numbers"  style="plain"  color="#000000"  background="#00ffffff"  just="left" />
             <TextTraits font="SansSerif"  size="10"  name="Legend"  style="plain"  color="#000000"  background="#00ffffff"  just="left" />
             <WindowPosition x="-8"  y="-8"  width="390"  height="520"  displayed="0"  panelState="---" />
           </GraphEnvironment>
         </Graph>
         <Subpopulations>
           <Population name="双阴"  annotation=""  owningGroup=""  expanded="1"  sortPriority="10"  count="9345" >
             <Graph smoothing="0"  backColor="#ffffff"  foreColor="#000000"  type="Pseudocolor"  fast="1"  rowCount="10000" >
               <Axis dimension="x"  name="FL1-H"  label=""  auto="auto" />
               <Axis dimension="y"  name="FL2-H"  label=""  auto="auto" />
               <GraphSettings level="5%"  smoothingHighResolution="1"  contourHighResolution="1"  histogramSmoothingCount="0"  graphResolution="256"  showOutliers="0"  drawLargeDots="0"  dotsToDraw="8000"  tint="le.chartfill.tinted.40"  lineWeight="le.lineweight.normal"  lineStyle="le.linestyle.solid" />
               <GraphEnvironment showGrid="0"  showAxes="tnlTNL"  showGates="1"  showFreqOnPlots="1"  showGateNameOnPlots="1"  showMedians="0"  showUncomped="0"  addEventParam="0"  lastYAxisName="" >
                 <TextTraits font="SansSerif"  size="12"  name="Labels"  style="plain"  color="#000000"  background="#00ffffff"  just="left" />
                 <TextTraits font="SansSerif"  size="12"  name="LayoutGates"  style="plain"  color="#000000"  background="#00ffffff"  just="left" />
                 <TextTraits font="SansSerif"  size="10"  name="Numbers"  style="plain"  color="#000000"  background="#00ffffff"  just="left" />
                 <TextTraits font="SansSerif"  size="10"  name="Legend"  style="plain"  color="#000000"  background="#00ffffff"  just="left" />
                 <WindowPosition x="-8"  y="0"  width="408"  height="744"  displayed="0"  panelState="---" />
               </GraphEnvironment>
             </Graph>
             <Gate gating:id="ID1473329785" >
               <gating:PolygonGate eventsInside="1"  annoOffsetX="0"  annoOffsetY="0"  tint="#000000"  isTinted="0"  lineWeight="Normal"  userDefined="1"  quadId="-1"  gateResolution="256" >
                 <gating:dimension>
                   <data-type:fcs-dimension data-type:name="FSC-H" />
                 </gating:dimension>
                 <gating:dimension>
                   <data-type:fcs-dimension data-type:name="SSC-H" />
                 </gating:dimension>
                 <gating:vertex>
                   <gating:coordinate data-type:value="55.9327731092" />
                   <gating:coordinate data-type:value="405.9911894273" />
                 </gating:vertex>
                 <gating:vertex>
                   <gating:coordinate data-type:value="348.5042016807" />
                   <gating:coordinate data-type:value="505.2334801762" />
                 </gating:vertex>
                 <gating:vertex>
                   <gating:coordinate data-type:value="477.5798319328" />
                   <gating:coordinate data-type:value="401.4801762115" />
                 </gating:vertex>
                 <gating:vertex>
                   <gating:coordinate data-type:value="520.6050420168" />
                   <gating:coordinate data-type:value="234.5726872247" />
                 </gating:vertex>
                 <gating:vertex>
                   <gating:coordinate data-type:value="378.6218487395" />
                   <gating:coordinate data-type:value="85.7092511013" />
                 </gating:vertex>
                 <gating:vertex>
                   <gating:coordinate data-type:value="141.9831932773" />
                   <gating:coordinate data-type:value="49.6211453744" />
                 </gating:vertex>
                 <gating:vertex>
                   <gating:coordinate data-type:value="43.025210084" />
                   <gating:coordinate data-type:value="157.8854625551" />
                 </gating:vertex>
               </gating:PolygonGate>
             </Gate>
             <Subpopulations>
               <Population name="Q1: A-V- , PI+"  annotation=""  owningGroup=""  expanded="1"  sortPriority="10"  count="12" >
                 <Graph smoothing="0"  backColor="#ffffff"  foreColor="#000000"  type="Pseudocolor"  fast="1"  rowCount="10000" >
                   <Axis dimension="x"  name="FL1-H"  label=""  auto="auto" />
                   <Axis dimension="y"  name="FL2-H"  label=""  auto="auto" />
                   <GraphSettings level="5%"  smoothingHighResolution="1"  contourHighResolution="1"  histogramSmoothingCount="0"  graphResolution="256"  showOutliers="0"  drawLargeDots="0"  dotsToDraw="8000"  tint="le.chartfill.tinted.40"  lineWeight="le.lineweight.normal"  lineStyle="le.linestyle.solid" />
                   <GraphEnvironment showGrid="0"  showAxes="tnlTNL"  showGates="1"  showFreqOnPlots="1"  showGateNameOnPlots="1"  showMedians="0"  showUncomped="0"  addEventParam="0"  lastYAxisName="" >
                    <TextTraits font="SansSerif"  size="12"  name="Labels"  style="plain"  color="#000000"  background="#00ffffff"  just="left" />
                    <TextTraits font="SansSerif"  size="12"  name="LayoutGates"  style="plain"  color="#000000"  background="#00ffffff"  just="left" />
                    <TextTraits font="SansSerif"  size="10"  name="Numbers"  style="plain"  color="#000000"  background="#00ffffff"  just="left" />
                    <TextTraits font="SansSerif"  size="10"  name="Legend"  style="plain"  color="#000000"  background="#00ffffff"  just="left" />
                    <WindowPosition x="-8"  y="-8"  width="1382"  height="744"  displayed="1"  panelState="---" />
                   </GraphEnvironment>
                 </Graph>
                 <Gate gating:id="ID1225076176"  gating:parent_id="ID1473329785" >
                   <gating:RectangleGate eventsInside="1"  annoOffsetX="0"  annoOffsetY="0"  tint="#000000"  isTinted="0"  lineWeight="Normal"  userDefined="1"  percentX="0"  percentY="0" >
                    <gating:dimension gating:max="60.02081479859373" >
                    <data-type:fcs-dimension data-type:name="FL1-H" />
                    </gating:dimension>
                    <gating:dimension gating:min="50.4524758707633" >
                    <data-type:fcs-dimension data-type:name="FL2-H" />
                    </gating:dimension>
                   </gating:RectangleGate>
                 </Gate>
               </Population>
               <Population name="Q2: A-V+ , PI+"  annotation=""  owningGroup=""  expanded="1"  sortPriority="10"  count="0" >
                 <Graph smoothing="0"  backColor="#ffffff"  foreColor="#000000"  type="Pseudocolor"  fast="1"  rowCount="10000" >
                   <Axis dimension="x"  name="FL1-H"  label=""  auto="auto" />
                   <Axis dimension="y"  name="FL2-H"  label=""  auto="auto" />
                   <GraphSettings level="5%"  smoothingHighResolution="1"  contourHighResolution="1"  histogramSmoothingCount="0"  graphResolution="256"  showOutliers="0"  drawLargeDots="0"  dotsToDraw="8000"  tint="le.chartfill.tinted.40"  lineWeight="le.lineweight.normal"  lineStyle="le.linestyle.solid" />
                   <GraphEnvironment showGrid="0"  showAxes="tnlTNL"  showGates="1"  showFreqOnPlots="1"  showGateNameOnPlots="1"  showMedians="0"  showUncomped="0"  addEventParam="0"  lastYAxisName="" >
                    <TextTraits font="SansSerif"  size="12"  name="Labels"  style="plain"  color="#000000"  background="#00ffffff"  just="left" />
                    <TextTraits font="SansSerif"  size="12"  name="LayoutGates"  style="plain"  color="#000000"  background="#00ffffff"  just="left" />
                    <TextTraits font="SansSerif"  size="10"  name="Numbers"  style="plain"  color="#000000"  background="#00ffffff"  just="left" />
                    <TextTraits font="SansSerif"  size="10"  name="Legend"  style="plain"  color="#000000"  background="#00ffffff"  just="left" />
                    <WindowPosition x="-8"  y="-8"  width="1382"  height="744"  displayed="1"  panelState="---" />
                   </GraphEnvironment>
                 </Graph>
                 <Gate gating:id="ID1929566243"  gating:parent_id="ID1473329785" >
                   <gating:RectangleGate eventsInside="1"  annoOffsetX="0"  annoOffsetY="0"  tint="#000000"  isTinted="0"  lineWeight="Normal"  userDefined="1"  percentX="0"  percentY="0" >
                    <gating:dimension gating:min="60.02081479859373" >
                    <data-type:fcs-dimension data-type:name="FL1-H" />
                    </gating:dimension>
                    <gating:dimension gating:min="50.4524758707633" >
                    <data-type:fcs-dimension data-type:name="FL2-H" />
                    </gating:dimension>
                   </gating:RectangleGate>
                 </Gate>
               </Population>
               <Population name="Q3: A-V+ , PI-"  annotation=""  owningGroup=""  expanded="1"  sortPriority="10"  count="0" >
                 <Graph smoothing="0"  backColor="#ffffff"  foreColor="#000000"  type="Pseudocolor"  fast="1"  rowCount="10000" >
                   <Axis dimension="x"  name="FL1-H"  label=""  auto="auto" />
                   <Axis dimension="y"  name="FL2-H"  label=""  auto="auto" />
                   <GraphSettings level="5%"  smoothingHighResolution="1"  contourHighResolution="1"  histogramSmoothingCount="0"  graphResolution="256"  showOutliers="0"  drawLargeDots="0"  dotsToDraw="8000"  tint="le.chartfill.tinted.40"  lineWeight="le.lineweight.normal"  lineStyle="le.linestyle.solid" />
                   <GraphEnvironment showGrid="0"  showAxes="tnlTNL"  showGates="1"  showFreqOnPlots="1"  showGateNameOnPlots="1"  showMedians="0"  showUncomped="0"  addEventParam="0"  lastYAxisName="" >
                    <TextTraits font="SansSerif"  size="12"  name="Labels"  style="plain"  color="#000000"  background="#00ffffff"  just="left" />
                    <TextTraits font="SansSerif"  size="12"  name="LayoutGates"  style="plain"  color="#000000"  background="#00ffffff"  just="left" />
                    <TextTraits font="SansSerif"  size="10"  name="Numbers"  style="plain"  color="#000000"  background="#00ffffff"  just="left" />
                    <TextTraits font="SansSerif"  size="10"  name="Legend"  style="plain"  color="#000000"  background="#00ffffff"  just="left" />
                    <WindowPosition x="-8"  y="-8"  width="1382"  height="744"  displayed="1"  panelState="---" />
                   </GraphEnvironment>
                 </Graph>
                 <Gate gating:id="ID1069292754"  gating:parent_id="ID1473329785" >
                   <gating:RectangleGate eventsInside="1"  annoOffsetX="0"  annoOffsetY="0"  tint="#000000"  isTinted="0"  lineWeight="Normal"  userDefined="1"  percentX="0"  percentY="0" >
                    <gating:dimension gating:min="60.02081479859373" >
                    <data-type:fcs-dimension data-type:name="FL1-H" />
                    </gating:dimension>
                    <gating:dimension gating:max="50.4524758707633" >
                    <data-type:fcs-dimension data-type:name="FL2-H" />
                    </gating:dimension>
                   </gating:RectangleGate>
                 </Gate>
               </Population>
               <Population name="Q4: A-V- , PI-"  annotation=""  owningGroup=""  expanded="1"  sortPriority="10"  count="9333" >
                 <Graph smoothing="0"  backColor="#ffffff"  foreColor="#000000"  type="Pseudocolor"  fast="1"  rowCount="10000" >
                   <Axis dimension="x"  name="FL1-H"  label=""  auto="auto" />
                   <Axis dimension="y"  name="FL2-H"  label=""  auto="auto" />
                   <GraphSettings level="5%"  smoothingHighResolution="1"  contourHighResolution="1"  histogramSmoothingCount="0"  graphResolution="256"  showOutliers="0"  drawLargeDots="0"  dotsToDraw="8000"  tint="le.chartfill.tinted.40"  lineWeight="le.lineweight.normal"  lineStyle="le.linestyle.solid" />
                   <GraphEnvironment showGrid="0"  showAxes="tnlTNL"  showGates="1"  showFreqOnPlots="1"  showGateNameOnPlots="1"  showMedians="0"  showUncomped="0"  addEventParam="0"  lastYAxisName="" >
                    <TextTraits font="SansSerif"  size="12"  name="Labels"  style="plain"  color="#000000"  background="#00ffffff"  just="left" />
                    <TextTraits font="SansSerif"  size="12"  name="LayoutGates"  style="plain"  color="#000000"  background="#00ffffff"  just="left" />
                    <TextTraits font="SansSerif"  size="10"  name="Numbers"  style="plain"  color="#000000"  background="#00ffffff"  just="left" />
                    <TextTraits font="SansSerif"  size="10"  name="Legend"  style="plain"  color="#000000"  background="#00ffffff"  just="left" />
                    <WindowPosition x="-8"  y="-8"  width="1000"  height="744"  displayed="0"  panelState="---" />
                   </GraphEnvironment>
                 </Graph>
                 <Gate gating:id="ID1460158382"  gating:parent_id="ID1473329785" >
                   <gating:RectangleGate eventsInside="1"  annoOffsetX="0"  annoOffsetY="0"  tint="#000000"  isTinted="0"  lineWeight="Normal"  userDefined="1"  percentX="0"  percentY="0" >
                    <gating:dimension gating:max="60.02081479859373" >
                    <data-type:fcs-dimension data-type:name="FL1-H" />
                    </gating:dimension>
                    <gating:dimension gating:max="50.4524758707633" >
                    <data-type:fcs-dimension data-type:name="FL2-H" />
                    </gating:dimension>
                   </gating:RectangleGate>
                 </Gate>
               </Population>
             </Subpopulations>
           </Population>
         </Subpopulations>
       </SampleNode>
     </Sample>
     <Sample>
       <DataSet uri="file:/C:/Users/盼盼/Desktop/20190610PANWEILI/3.006"  sampleID="4" />
       <Transformations>
         <transforms:linear transforms:minRange="0"  transforms:maxRange="1024"  gain="1" >
           <data-type:parameter data-type:name="FSC-H" />
         </transforms:linear>
         <transforms:linear transforms:minRange="0"  transforms:maxRange="1024"  gain="1" >
           <data-type:parameter data-type:name="SSC-H" />
         </transforms:linear>
         <transforms:log transforms:offset="1"  transforms:decades="4" >
           <data-type:parameter data-type:name="FL1-H" />
         </transforms:log>
         <transforms:log transforms:offset="1"  transforms:decades="4" >
           <data-type:parameter data-type:name="FL2-H" />
         </transforms:log>
         <transforms:log transforms:offset="1"  transforms:decades="4" >
           <data-type:parameter data-type:name="FL3-H" />
         </transforms:log>
         <transforms:linear transforms:minRange="0"  transforms:maxRange="1024"  gain="1" >
           <data-type:parameter data-type:name="FL1-A" />
         </transforms:linear>
         <transforms:linear transforms:minRange="0"  transforms:maxRange="1024"  gain="1" >
           <data-type:parameter data-type:name="FL1-W" />
         </transforms:linear>
       </Transformations>
       <Keywords>
         <Keyword name="$DATE"  value="10-Jun-19" />
         <Keyword name="FILE GUID"  value="4883905A-372C-4D1A-86C4-20C63ACAC624" />
         <Keyword name="$FIL"  value="3.006" />
         <Keyword name="P7THRESVOL"  value="52" />
         <Keyword name="CalibFile"  value="FALSE" />
         <Keyword name="BD$LASERMODE"  value="1" />
         <Keyword name="BD$WORD63"  value="0" />
         <Keyword name="BD$WORD62"  value="0" />
         <Keyword name="BD$WORD61"  value="0" />
         <Keyword name="BD$WORD60"  value="0" />
         <Keyword name="BD$WORD59"  value="0" />
         <Keyword name="BD$WORD58"  value="0" />
         <Keyword name="BD$WORD57"  value="0" />
         <Keyword name="BD$WORD56"  value="0" />
         <Keyword name="BD$WORD55"  value="0" />
         <Keyword name="BD$WORD54"  value="0" />
         <Keyword name="BD$WORD53"  value="0" />
         <Keyword name="BD$WORD52"  value="0" />
         <Keyword name="BD$WORD51"  value="52" />
         <Keyword name="BD$WORD50"  value="0" />
         <Keyword name="BD$WORD49"  value="0" />
         <Keyword name="BD$WORD48"  value="800" />
         <Keyword name="BD$WORD47"  value="54" />
         <Keyword name="BD$WORD46"  value="1023" />
         <Keyword name="BD$WORD45"  value="1023" />
         <Keyword name="BD$WORD44"  value="1023" />
         <Keyword name="BD$WORD43"  value="0" />
         <Keyword name="BD$WORD42"  value="456" />
         <Keyword name="BD$WORD41"  value="100" />
         <Keyword name="BD$WORD40"  value="2" />
         <Keyword name="BD$WORD39"  value="3" />
         <Keyword name="BD$WORD38"  value="280" />
         <Keyword name="BD$WORD37"  value="212" />
         <Keyword name="BD$WORD36"  value="27" />
         <Keyword name="BD$WORD35"  value="583" />
         <Keyword name="BD$WORD34"  value="0" />
         <Keyword name="BD$WORD33"  value="52" />
         <Keyword name="BD$WORD32"  value="52" />
         <Keyword name="BD$WORD31"  value="52" />
         <Keyword name="BD$WORD30"  value="52" />
         <Keyword name="BD$WORD29"  value="52" />
         <Keyword name="BD$WORD28"  value="136" />
         <Keyword name="BD$WORD27"  value="0" />
         <Keyword name="BD$WORD26"  value="0" />
         <Keyword name="BD$WORD25"  value="0" />
         <Keyword name="BD$WORD24"  value="1" />
         <Keyword name="BD$WORD23"  value="1" />
         <Keyword name="BD$WORD22"  value="100" />
         <Keyword name="BD$WORD21"  value="100" />
         <Keyword name="BD$WORD20"  value="100" />
         <Keyword name="BD$WORD19"  value="100" />
         <Keyword name="BD$WORD18"  value="410" />
         <Keyword name="BD$WORD17"  value="601" />
         <Keyword name="BD$WORD16"  value="520" />
         <Keyword name="BD$WORD15"  value="458" />
         <Keyword name="BD$WORD14"  value="372" />
         <Keyword name="BD$WORD13"  value="4" />
         <Keyword name="BD$WORD12"  value="604" />
         <Keyword name="BD$WORD11"  value="307" />
         <Keyword name="BD$WORD10"  value="300" />
         <Keyword name="BD$WORD9"  value="396" />
         <Keyword name="BD$WORD8"  value="396" />
         <Keyword name="BD$WORD7"  value="396" />
         <Keyword name="BD$WORD6"  value="396" />
         <Keyword name="BD$WORD5"  value="396" />
         <Keyword name="BD$WORD4"  value="579" />
         <Keyword name="BD$WORD3"  value="498" />
         <Keyword name="BD$WORD2"  value="438" />
         <Keyword name="BD$WORD1"  value="354" />
         <Keyword name="BD$WORD0"  value="255" />
         <Keyword name="BD$P7N"  value="FL1-W" />
         <Keyword name="BD$P6N"  value="FL1-A" />
         <Keyword name="BD$P5N"  value="FL3-H" />
         <Keyword name="BD$P4N"  value="FL2-H" />
         <Keyword name="BD$P3N"  value="FL1-H" />
         <Keyword name="BD$P2N"  value="SSC-H" />
         <Keyword name="BD$P1N"  value="FSC-H" />
         <Keyword name="BD$NPAR"  value="7" />
         <Keyword name="BD$AcqLibVersion"  value="6.1" />
         <Keyword name="$ETIM"  value="15:31:39" />
         <Keyword name="$BTIM"  value="15:30:56" />
         <Keyword name="CYTNUM"  value="E97300319" />
         <Keyword name="$CYT"  value="FACSCalibur" />
         <Keyword name="$OP"  value="Admin" />
         <Keyword name="END BATCH"  value="TRUE" />
         <Keyword name="START BATCH"  value="TRUE" />
         <Keyword name="TUBE NAME"  value="Untitled" />
         <Keyword name="PANEL NAME"  value="Untitled Acquisition Tube List" />
         <Keyword name="SAMPLE ID"  value="3" />
         <Keyword name="$P4S"  value="PI" />
         <Keyword name="$P3S"  value="A-V" />
         <Keyword name="$P2S"  value="SSC-Height" />
         <Keyword name="$P1S"  value="FSC-Height" />
         <Keyword name="$P7E"  value="0,0" />
         <Keyword name="$P7B"  value="16" />
         <Keyword name="$P7R"  value="1024" />
         <Keyword name="$P7N"  value="FL1-W" />
         <Keyword name="$P6E"  value="0,0" />
         <Keyword name="$P6B"  value="16" />
         <Keyword name="$P6R"  value="1024" />
         <Keyword name="$P6N"  value="FL1-A" />
         <Keyword name="$P5E"  value="4,0" />
         <Keyword name="$P5B"  value="16" />
         <Keyword name="$P5R"  value="1024" />
         <Keyword name="$P5N"  value="FL3-H" />
         <Keyword name="$P4E"  value="4,0" />
         <Keyword name="$P4B"  value="16" />
         <Keyword name="$P4R"  value="1024" />
         <Keyword name="$P4N"  value="FL2-H" />
         <Keyword name="$P3E"  value="4,0" />
         <Keyword name="$P3B"  value="16" />
         <Keyword name="$P3R"  value="1024" />
         <Keyword name="$P3N"  value="FL1-H" />
         <Keyword name="$P2E"  value="0,0" />
         <Keyword name="$P2B"  value="16" />
         <Keyword name="$P2R"  value="1024" />
         <Keyword name="$P2N"  value="SSC-H" />
         <Keyword name="$P1E"  value="0,0" />
         <Keyword name="$P1B"  value="16" />
         <Keyword name="$P1R"  value="1024" />
         <Keyword name="$P1N"  value="FSC-H" />
         <Keyword name="$PAR"  value="7" />
         <Keyword name="$MODE"  value="L" />
         <Keyword name="$TOT"  value="10000" />
         <Keyword name="WORKSTATION"  value="(Unavailable)" />
         <Keyword name="LOGIN NAME"  value="Admin" />
         <Keyword name="CREATOR"  value="CellQuest Pro  6.1" />
         <Keyword name="$SYS"  value="Macintosh System Software 10.9.1" />
         <Keyword name="$NEXTDATA"  value="0" />
         <Keyword name="$DATATYPE"  value="I" />
         <Keyword name="$BYTEORD"  value="4,3,2,1" />
         <Keyword name="FJ_FCS_VERSION"  value="2" />
         <Keyword name="$P5S"  value="" />
         <Keyword name="$P6S"  value="" />
         <Keyword name="$P7S"  value="" />
       </Keywords>
       <SampleNode name="3.006"  annotation=""  owningGroup=""  expanded="1"  sortPriority="10"  count="10000"  sampleID="4" >
         <Graph smoothing="0"  backColor="#ffffff"  foreColor="#000000"  type="Pseudocolor"  fast="1"  rowCount="10000" >
           <Axis dimension="x"  name="FSC-H"  label=""  auto="auto" />
           <Axis dimension="y"  name="SSC-H"  label=""  auto="auto" />
           <GraphSettings level="5%"  smoothingHighResolution="1"  contourHighResolution="1"  histogramSmoothingCount="0"  graphResolution="256"  showOutliers="0"  drawLargeDots="0"  dotsToDraw="8000"  tint="le.chartfill.tinted.40"  lineWeight="le.lineweight.normal"  lineStyle="le.linestyle.solid" />
           <GraphEnvironment showGrid="0"  showAxes="tnlTNL"  showGates="1"  showFreqOnPlots="1"  showGateNameOnPlots="1"  showMedians="0"  showUncomped="0"  addEventParam="0"  lastYAxisName="" >
             <TextTraits font="SansSerif"  size="12"  name="Labels"  style="plain"  color="#000000"  background="#00ffffff"  just="left" />
             <TextTraits font="SansSerif"  size="12"  name="LayoutGates"  style="plain"  color="#000000"  background="#00ffffff"  just="left" />
             <TextTraits font="SansSerif"  size="10"  name="Numbers"  style="plain"  color="#000000"  background="#00ffffff"  just="left" />
             <TextTraits font="SansSerif"  size="10"  name="Legend"  style="plain"  color="#000000"  background="#00ffffff"  just="left" />
             <WindowPosition x="-8"  y="-8"  width="390"  height="520"  displayed="0"  panelState="---" />
           </GraphEnvironment>
         </Graph>
         <Subpopulations>
           <Population name="1"  annotation=""  owningGroup=""  expanded="1"  sortPriority="10"  count="9805" >
             <Graph smoothing="0"  backColor="#ffffff"  foreColor="#ff4848"  type="DotPlot"  fast="1"  rowCount="10000" >
               <Axis dimension="x"  name="FL1-H"  label=""  auto="auto" />
               <Axis dimension="y"  name="FL2-H"  label=""  auto="auto" />
               <GraphSettings level="5%"  smoothingHighResolution="1"  contourHighResolution="1"  histogramSmoothingCount="0"  graphResolution="256"  showOutliers="0"  drawLargeDots="0"  dotsToDraw="8000"  tint="le.chartfill.tinted.40"  lineWeight="le.lineweight.normal"  lineStyle="le.linestyle.solid" />
               <GraphEnvironment showGrid="0"  showAxes="tnlTNL"  showGates="1"  showFreqOnPlots="0"  showGateNameOnPlots="0"  showMedians="0"  showUncomped="0"  addEventParam="0"  lastYAxisName="" >
                 <TextTraits font="SansSerif"  size="12"  name="Labels"  style="plain"  color="#000000"  background="#00ffffff"  just="left" />
                 <TextTraits font="SansSerif"  size="12"  name="LayoutGates"  style="plain"  color="#000000"  background="#00ffffff"  just="left" />
                 <TextTraits font="SansSerif"  size="10"  name="Numbers"  style="plain"  color="#000000"  background="#00ffffff"  just="left" />
                 <TextTraits font="SansSerif"  size="10"  name="Legend"  style="plain"  color="#000000"  background="#00ffffff"  just="left" />
                 <WindowPosition x="428"  y="165"  width="390"  height="699"  displayed="0"  panelState="-++" />
               </GraphEnvironment>
             </Graph>
             <Gate gating:id="ID1827969289" >
               <gating:PolygonGate eventsInside="1"  annoOffsetX="0"  annoOffsetY="0"  tint="#000000"  isTinted="0"  lineWeight="Normal"  userDefined="1"  quadId="-1"  gateResolution="256" >
                 <gating:dimension>
                   <data-type:fcs-dimension data-type:name="FSC-H" />
                 </gating:dimension>
                 <gating:dimension>
                   <data-type:fcs-dimension data-type:name="SSC-H" />
                 </gating:dimension>
                 <gating:vertex>
                   <gating:coordinate data-type:value="189.3109243697" />
                   <gating:coordinate data-type:value="415.013215859" />
                 </gating:vertex>
                 <gating:vertex>
                   <gating:coordinate data-type:value="318.3865546218" />
                   <gating:coordinate data-type:value="505.2334801762" />
                 </gating:vertex>
                 <gating:vertex>
                   <gating:coordinate data-type:value="447.4621848739" />
                   <gating:coordinate data-type:value="428.5462555066" />
                 </gating:vertex>
                 <gating:vertex>
                   <gating:coordinate data-type:value="451.7647058824" />
                   <gating:coordinate data-type:value="216.5286343612" />
                 </gating:vertex>
                 <gating:vertex>
                   <gating:coordinate data-type:value="335.5966386555" />
                   <gating:coordinate data-type:value="81.1982378855" />
                 </gating:vertex>
                 <gating:vertex>
                   <gating:coordinate data-type:value="167.7983193277" />
                   <gating:coordinate data-type:value="58.6431718062" />
                 </gating:vertex>
                 <gating:vertex>
                   <gating:coordinate data-type:value="68.8403361345" />
                   <gating:coordinate data-type:value="90.2202643172" />
                 </gating:vertex>
                 <gating:vertex>
                   <gating:coordinate data-type:value="111.8655462185" />
                   <gating:coordinate data-type:value="266.1497797357" />
                 </gating:vertex>
               </gating:PolygonGate>
             </Gate>
             <Subpopulations>
               <Population name="Q1: A-V- , PI+"  annotation=""  owningGroup=""  expanded="1"  sortPriority="10"  count="175" >
                 <Graph smoothing="0"  backColor="#ffffff"  foreColor="#000000"  type="Pseudocolor"  fast="1"  rowCount="10000" >
                   <Axis dimension="x"  name="FL1-H"  label=""  auto="auto" />
                   <Axis dimension="y"  name="FL2-H"  label=""  auto="auto" />
                   <GraphSettings level="5%"  smoothingHighResolution="1"  contourHighResolution="1"  histogramSmoothingCount="0"  graphResolution="256"  showOutliers="0"  drawLargeDots="0"  dotsToDraw="8000"  tint="le.chartfill.tinted.40"  lineWeight="le.lineweight.normal"  lineStyle="le.linestyle.solid" />
                   <GraphEnvironment showGrid="0"  showAxes="tnlTNL"  showGates="1"  showFreqOnPlots="1"  showGateNameOnPlots="1"  showMedians="0"  showUncomped="0"  addEventParam="0"  lastYAxisName="" >
                    <TextTraits font="SansSerif"  size="12"  name="Labels"  style="plain"  color="#000000"  background="#00ffffff"  just="left" />
                    <TextTraits font="SansSerif"  size="12"  name="LayoutGates"  style="plain"  color="#000000"  background="#00ffffff"  just="left" />
                    <TextTraits font="SansSerif"  size="10"  name="Numbers"  style="plain"  color="#000000"  background="#00ffffff"  just="left" />
                    <TextTraits font="SansSerif"  size="10"  name="Legend"  style="plain"  color="#000000"  background="#00ffffff"  just="left" />
                    <WindowPosition x="-8"  y="-8"  width="1382"  height="744"  displayed="1"  panelState="---" />
                   </GraphEnvironment>
                 </Graph>
                 <Gate gating:id="ID1070399498"  gating:parent_id="ID1827969289" >
                   <gating:RectangleGate eventsInside="1"  annoOffsetX="0"  annoOffsetY="0"  tint="#000000"  isTinted="0"  lineWeight="Normal"  userDefined="1"  percentX="0"  percentY="0" >
                    <gating:dimension gating:max="59.64990496695507" >
                    <data-type:fcs-dimension data-type:name="FL1-H" />
                    </gating:dimension>
                    <gating:dimension gating:min="50.4524758707633" >
                    <data-type:fcs-dimension data-type:name="FL2-H" />
                    </gating:dimension>
                   </gating:RectangleGate>
                 </Gate>
               </Population>
               <Population name="Q2: A-V+ , PI+"  annotation=""  owningGroup=""  expanded="1"  sortPriority="10"  count="438" >
                 <Graph smoothing="0"  backColor="#ffffff"  foreColor="#000000"  type="Pseudocolor"  fast="1"  rowCount="10000" >
                   <Axis dimension="x"  name="FL1-H"  label=""  auto="auto" />
                   <Axis dimension="y"  name="FL2-H"  label=""  auto="auto" />
                   <GraphSettings level="5%"  smoothingHighResolution="1"  contourHighResolution="1"  histogramSmoothingCount="0"  graphResolution="256"  showOutliers="0"  drawLargeDots="0"  dotsToDraw="8000"  tint="le.chartfill.tinted.40"  lineWeight="le.lineweight.normal"  lineStyle="le.linestyle.solid" />
                   <GraphEnvironment showGrid="0"  showAxes="tnlTNL"  showGates="1"  showFreqOnPlots="1"  showGateNameOnPlots="1"  showMedians="0"  showUncomped="0"  addEventParam="0"  lastYAxisName="" >
                    <TextTraits font="SansSerif"  size="12"  name="Labels"  style="plain"  color="#000000"  background="#00ffffff"  just="left" />
                    <TextTraits font="SansSerif"  size="12"  name="LayoutGates"  style="plain"  color="#000000"  background="#00ffffff"  just="left" />
                    <TextTraits font="SansSerif"  size="10"  name="Numbers"  style="plain"  color="#000000"  background="#00ffffff"  just="left" />
                    <TextTraits font="SansSerif"  size="10"  name="Legend"  style="plain"  color="#000000"  background="#00ffffff"  just="left" />
                    <WindowPosition x="-8"  y="-8"  width="1382"  height="744"  displayed="1"  panelState="---" />
                   </GraphEnvironment>
                 </Graph>
                 <Gate gating:id="ID733851967"  gating:parent_id="ID1827969289" >
                   <gating:RectangleGate eventsInside="1"  annoOffsetX="0"  annoOffsetY="0"  tint="#000000"  isTinted="0"  lineWeight="Normal"  userDefined="1"  percentX="0"  percentY="0" >
                    <gating:dimension gating:min="59.64990496695507" >
                    <data-type:fcs-dimension data-type:name="FL1-H" />
                    </gating:dimension>
                    <gating:dimension gating:min="50.4524758707633" >
                    <data-type:fcs-dimension data-type:name="FL2-H" />
                    </gating:dimension>
                   </gating:RectangleGate>
                 </Gate>
               </Population>
               <Population name="Q3: A-V+ , PI-"  annotation=""  owningGroup=""  expanded="1"  sortPriority="10"  count="47" >
                 <Graph smoothing="0"  backColor="#ffffff"  foreColor="#000000"  type="Pseudocolor"  fast="1"  rowCount="10000" >
                   <Axis dimension="x"  name="FL1-H"  label=""  auto="auto" />
                   <Axis dimension="y"  name="FL2-H"  label=""  auto="auto" />
                   <GraphSettings level="5%"  smoothingHighResolution="1"  contourHighResolution="1"  histogramSmoothingCount="0"  graphResolution="256"  showOutliers="0"  drawLargeDots="0"  dotsToDraw="8000"  tint="le.chartfill.tinted.40"  lineWeight="le.lineweight.normal"  lineStyle="le.linestyle.solid" />
                   <GraphEnvironment showGrid="0"  showAxes="tnlTNL"  showGates="1"  showFreqOnPlots="1"  showGateNameOnPlots="1"  showMedians="0"  showUncomped="0"  addEventParam="0"  lastYAxisName="" >
                    <TextTraits font="SansSerif"  size="12"  name="Labels"  style="plain"  color="#000000"  background="#00ffffff"  just="left" />
                    <TextTraits font="SansSerif"  size="12"  name="LayoutGates"  style="plain"  color="#000000"  background="#00ffffff"  just="left" />
                    <TextTraits font="SansSerif"  size="10"  name="Numbers"  style="plain"  color="#000000"  background="#00ffffff"  just="left" />
                    <TextTraits font="SansSerif"  size="10"  name="Legend"  style="plain"  color="#000000"  background="#00ffffff"  just="left" />
                    <WindowPosition x="-8"  y="-8"  width="1382"  height="744"  displayed="1"  panelState="---" />
                   </GraphEnvironment>
                 </Graph>
                 <Gate gating:id="ID851424648"  gating:parent_id="ID1827969289" >
                   <gating:RectangleGate eventsInside="1"  annoOffsetX="0"  annoOffsetY="0"  tint="#000000"  isTinted="0"  lineWeight="Normal"  userDefined="1"  percentX="0"  percentY="0" >
                    <gating:dimension gating:min="59.64990496695507" >
                    <data-type:fcs-dimension data-type:name="FL1-H" />
                    </gating:dimension>
                    <gating:dimension gating:max="50.4524758707633" >
                    <data-type:fcs-dimension data-type:name="FL2-H" />
                    </gating:dimension>
                   </gating:RectangleGate>
                 </Gate>
               </Population>
               <Population name="Q4: A-V- , PI-"  annotation=""  owningGroup=""  expanded="1"  sortPriority="10"  count="9145" >
                 <Graph smoothing="0"  backColor="#ffffff"  foreColor="#000000"  type="Pseudocolor"  fast="1"  rowCount="10000" >
                   <Axis dimension="x"  name="FL1-H"  label=""  auto="auto" />
                   <Axis dimension="y"  name="FL2-H"  label=""  auto="auto" />
                   <GraphSettings level="5%"  smoothingHighResolution="1"  contourHighResolution="1"  histogramSmoothingCount="0"  graphResolution="256"  showOutliers="0"  drawLargeDots="0"  dotsToDraw="8000"  tint="le.chartfill.tinted.40"  lineWeight="le.lineweight.normal"  lineStyle="le.linestyle.solid" />
                   <GraphEnvironment showGrid="0"  showAxes="tnlTNL"  showGates="1"  showFreqOnPlots="1"  showGateNameOnPlots="1"  showMedians="0"  showUncomped="0"  addEventParam="0"  lastYAxisName="" >
                    <TextTraits font="SansSerif"  size="12"  name="Labels"  style="plain"  color="#000000"  background="#00ffffff"  just="left" />
                    <TextTraits font="SansSerif"  size="12"  name="LayoutGates"  style="plain"  color="#000000"  background="#00ffffff"  just="left" />
                    <TextTraits font="SansSerif"  size="10"  name="Numbers"  style="plain"  color="#000000"  background="#00ffffff"  just="left" />
                    <TextTraits font="SansSerif"  size="10"  name="Legend"  style="plain"  color="#000000"  background="#00ffffff"  just="left" />
                    <WindowPosition x="-8"  y="-8"  width="1382"  height="744"  displayed="1"  panelState="---" />
                   </GraphEnvironment>
                 </Graph>
                 <Gate gating:id="ID1210518975"  gating:parent_id="ID1827969289" >
                   <gating:RectangleGate eventsInside="1"  annoOffsetX="0"  annoOffsetY="0"  tint="#000000"  isTinted="0"  lineWeight="Normal"  userDefined="1"  percentX="0"  percentY="0" >
                    <gating:dimension gating:max="59.64990496695507" >
                    <data-type:fcs-dimension data-type:name="FL1-H" />
                    </gating:dimension>
                    <gating:dimension gating:max="50.4524758707633" >
                    <data-type:fcs-dimension data-type:name="FL2-H" />
                    </gating:dimension>
                   </gating:RectangleGate>
                 </Gate>
               </Population>
             </Subpopulations>
           </Population>
         </Subpopulations>
       </SampleNode>
     </Sample>
     <Sample>
       <DataSet uri="file:/C:/Users/盼盼/Desktop/20190610PANWEILI/A-V.003"  sampleID="2" />
       <Transformations>
         <transforms:linear transforms:minRange="0"  transforms:maxRange="1024"  gain="1" >
           <data-type:parameter data-type:name="FSC-H" />
         </transforms:linear>
         <transforms:linear transforms:minRange="0"  transforms:maxRange="1024"  gain="1" >
           <data-type:parameter data-type:name="SSC-H" />
         </transforms:linear>
         <transforms:log transforms:offset="1"  transforms:decades="4" >
           <data-type:parameter data-type:name="FL1-H" />
         </transforms:log>
         <transforms:log transforms:offset="1"  transforms:decades="4" >
           <data-type:parameter data-type:name="FL2-H" />
         </transforms:log>
         <transforms:log transforms:offset="1"  transforms:decades="4" >
           <data-type:parameter data-type:name="FL3-H" />
         </transforms:log>
         <transforms:linear transforms:minRange="0"  transforms:maxRange="1024"  gain="1" >
           <data-type:parameter data-type:name="FL1-A" />
         </transforms:linear>
         <transforms:linear transforms:minRange="0"  transforms:maxRange="1024"  gain="1" >
           <data-type:parameter data-type:name="FL1-W" />
         </transforms:linear>
       </Transformations>
       <Keywords>
         <Keyword name="$DATE"  value="10-Jun-19" />
         <Keyword name="FILE GUID"  value="D88B55DF-3491-4579-A78B-7913BD5A71A1" />
         <Keyword name="$FIL"  value="A-V.003" />
         <Keyword name="P7THRESVOL"  value="52" />
         <Keyword name="CalibFile"  value="FALSE" />
         <Keyword name="BD$LASERMODE"  value="1" />
         <Keyword name="BD$WORD63"  value="0" />
         <Keyword name="BD$WORD62"  value="0" />
         <Keyword name="BD$WORD61"  value="0" />
         <Keyword name="BD$WORD60"  value="0" />
         <Keyword name="BD$WORD59"  value="0" />
         <Keyword name="BD$WORD58"  value="0" />
         <Keyword name="BD$WORD57"  value="0" />
         <Keyword name="BD$WORD56"  value="0" />
         <Keyword name="BD$WORD55"  value="0" />
         <Keyword name="BD$WORD54"  value="0" />
         <Keyword name="BD$WORD53"  value="0" />
         <Keyword name="BD$WORD52"  value="0" />
         <Keyword name="BD$WORD51"  value="52" />
         <Keyword name="BD$WORD50"  value="0" />
         <Keyword name="BD$WORD49"  value="0" />
         <Keyword name="BD$WORD48"  value="800" />
         <Keyword name="BD$WORD47"  value="54" />
         <Keyword name="BD$WORD46"  value="1023" />
         <Keyword name="BD$WORD45"  value="1023" />
         <Keyword name="BD$WORD44"  value="1023" />
         <Keyword name="BD$WORD43"  value="0" />
         <Keyword name="BD$WORD42"  value="456" />
         <Keyword name="BD$WORD41"  value="100" />
         <Keyword name="BD$WORD40"  value="2" />
         <Keyword name="BD$WORD39"  value="3" />
         <Keyword name="BD$WORD38"  value="280" />
         <Keyword name="BD$WORD37"  value="212" />
         <Keyword name="BD$WORD36"  value="27" />
         <Keyword name="BD$WORD35"  value="583" />
         <Keyword name="BD$WORD34"  value="0" />
         <Keyword name="BD$WORD33"  value="52" />
         <Keyword name="BD$WORD32"  value="52" />
         <Keyword name="BD$WORD31"  value="52" />
         <Keyword name="BD$WORD30"  value="52" />
         <Keyword name="BD$WORD29"  value="52" />
         <Keyword name="BD$WORD28"  value="136" />
         <Keyword name="BD$WORD27"  value="0" />
         <Keyword name="BD$WORD26"  value="0" />
         <Keyword name="BD$WORD25"  value="0" />
         <Keyword name="BD$WORD24"  value="1" />
         <Keyword name="BD$WORD23"  value="1" />
         <Keyword name="BD$WORD22"  value="100" />
         <Keyword name="BD$WORD21"  value="100" />
         <Keyword name="BD$WORD20"  value="100" />
         <Keyword name="BD$WORD19"  value="100" />
         <Keyword name="BD$WORD18"  value="410" />
         <Keyword name="BD$WORD17"  value="601" />
         <Keyword name="BD$WORD16"  value="520" />
         <Keyword name="BD$WORD15"  value="458" />
         <Keyword name="BD$WORD14"  value="372" />
         <Keyword name="BD$WORD13"  value="4" />
         <Keyword name="BD$WORD12"  value="606" />
         <Keyword name="BD$WORD11"  value="308" />
         <Keyword name="BD$WORD10"  value="300" />
         <Keyword name="BD$WORD9"  value="396" />
         <Keyword name="BD$WORD8"  value="396" />
         <Keyword name="BD$WORD7"  value="396" />
         <Keyword name="BD$WORD6"  value="396" />
         <Keyword name="BD$WORD5"  value="396" />
         <Keyword name="BD$WORD4"  value="587" />
         <Keyword name="BD$WORD3"  value="508" />
         <Keyword name="BD$WORD2"  value="446" />
         <Keyword name="BD$WORD1"  value="358" />
         <Keyword name="BD$WORD0"  value="255" />
         <Keyword name="BD$P7N"  value="FL1-W" />
         <Keyword name="BD$P6N"  value="FL1-A" />
         <Keyword name="BD$P5N"  value="FL3-H" />
         <Keyword name="BD$P4N"  value="FL2-H" />
         <Keyword name="BD$P3N"  value="FL1-H" />
         <Keyword name="BD$P2N"  value="SSC-H" />
         <Keyword name="BD$P1N"  value="FSC-H" />
         <Keyword name="BD$NPAR"  value="7" />
         <Keyword name="BD$AcqLibVersion"  value="6.1" />
         <Keyword name="$ETIM"  value="15:26:06" />
         <Keyword name="$BTIM"  value="15:25:34" />
         <Keyword name="CYTNUM"  value="E97300319" />
         <Keyword name="$CYT"  value="FACSCalibur" />
         <Keyword name="$OP"  value="Admin" />
         <Keyword name="END BATCH"  value="TRUE" />
         <Keyword name="START BATCH"  value="TRUE" />
         <Keyword name="TUBE NAME"  value="Untitled" />
         <Keyword name="PANEL NAME"  value="Untitled Acquisition Tube List" />
         <Keyword name="SAMPLE ID"  value="A-V" />
         <Keyword name="$P4S"  value="PI" />
         <Keyword name="$P3S"  value="A-V" />
         <Keyword name="$P2S"  value="SSC-Height" />
         <Keyword name="$P1S"  value="FSC-Height" />
         <Keyword name="$P7E"  value="0,0" />
         <Keyword name="$P7B"  value="16" />
         <Keyword name="$P7R"  value="1024" />
         <Keyword name="$P7N"  value="FL1-W" />
         <Keyword name="$P6E"  value="0,0" />
         <Keyword name="$P6B"  value="16" />
         <Keyword name="$P6R"  value="1024" />
         <Keyword name="$P6N"  value="FL1-A" />
         <Keyword name="$P5E"  value="4,0" />
         <Keyword name="$P5B"  value="16" />
         <Keyword name="$P5R"  value="1024" />
         <Keyword name="$P5N"  value="FL3-H" />
         <Keyword name="$P4E"  value="4,0" />
         <Keyword name="$P4B"  value="16" />
         <Keyword name="$P4R"  value="1024" />
         <Keyword name="$P4N"  value="FL2-H" />
         <Keyword name="$P3E"  value="4,0" />
         <Keyword name="$P3B"  value="16" />
         <Keyword name="$P3R"  value="1024" />
         <Keyword name="$P3N"  value="FL1-H" />
         <Keyword name="$P2E"  value="0,0" />
         <Keyword name="$P2B"  value="16" />
         <Keyword name="$P2R"  value="1024" />
         <Keyword name="$P2N"  value="SSC-H" />
         <Keyword name="$P1E"  value="0,0" />
         <Keyword name="$P1B"  value="16" />
         <Keyword name="$P1R"  value="1024" />
         <Keyword name="$P1N"  value="FSC-H" />
         <Keyword name="$PAR"  value="7" />
         <Keyword name="$MODE"  value="L" />
         <Keyword name="$TOT"  value="10000" />
         <Keyword name="WORKSTATION"  value="(Unavailable)" />
         <Keyword name="LOGIN NAME"  value="Admin" />
         <Keyword name="CREATOR"  value="CellQuest Pro  6.1" />
         <Keyword name="$SYS"  value="Macintosh System Software 10.9.1" />
         <Keyword name="$NEXTDATA"  value="0" />
         <Keyword name="$DATATYPE"  value="I" />
         <Keyword name="$BYTEORD"  value="4,3,2,1" />
         <Keyword name="FJ_FCS_VERSION"  value="2" />
         <Keyword name="$P5S"  value="" />
         <Keyword name="$P6S"  value="" />
         <Keyword name="$P7S"  value="" />
       </Keywords>
       <SampleNode name="A-V.003"  annotation=""  owningGroup=""  expanded="1"  sortPriority="10"  count="10000"  sampleID="2" >
         <Graph smoothing="0"  backColor="#ffffff"  foreColor="#000000"  type="Pseudocolor"  fast="1"  rowCount="10000" >
           <Axis dimension="x"  name="FSC-H"  label=""  auto="auto" />
           <Axis dimension="y"  name="SSC-H"  label=""  auto="auto" />
           <GraphSettings level="5%"  smoothingHighResolution="1"  contourHighResolution="1"  histogramSmoothingCount="0"  graphResolution="256"  showOutliers="0"  drawLargeDots="0"  dotsToDraw="8000"  tint="le.chartfill.tinted.40"  lineWeight="le.lineweight.normal"  lineStyle="le.linestyle.solid" />
           <GraphEnvironment showGrid="0"  showAxes="tnlTNL"  showGates="1"  showFreqOnPlots="1"  showGateNameOnPlots="1"  showMedians="0"  showUncomped="0"  addEventParam="0"  lastYAxisName="" >
             <TextTraits font="SansSerif"  size="12"  name="Labels"  style="plain"  color="#000000"  background="#00ffffff"  just="left" />
             <TextTraits font="SansSerif"  size="12"  name="LayoutGates"  style="plain"  color="#000000"  background="#00ffffff"  just="left" />
             <TextTraits font="SansSerif"  size="10"  name="Numbers"  style="plain"  color="#000000"  background="#00ffffff"  just="left" />
             <TextTraits font="SansSerif"  size="10"  name="Legend"  style="plain"  color="#000000"  background="#00ffffff"  just="left" />
             <WindowPosition x="-8"  y="-8"  width="390"  height="520"  displayed="0"  panelState="---" />
           </GraphEnvironment>
         </Graph>
         <Subpopulations>
           <Population name="A-V"  annotation=""  owningGroup=""  expanded="1"  sortPriority="10"  count="9757" >
             <Graph smoothing="0"  backColor="#ffffff"  foreColor="#000000"  type="Pseudocolor"  fast="1"  rowCount="10000" >
               <Axis dimension="x"  name="FL1-H"  label=""  auto="auto" />
               <Axis dimension="y"  name="FL2-H"  label=""  auto="auto" />
               <GraphSettings level="5%"  smoothingHighResolution="1"  contourHighResolution="1"  histogramSmoothingCount="0"  graphResolution="256"  showOutliers="0"  drawLargeDots="0"  dotsToDraw="8000"  tint="le.chartfill.tinted.40"  lineWeight="le.lineweight.normal"  lineStyle="le.linestyle.solid" />
               <GraphEnvironment showGrid="0"  showAxes="tnlTNL"  showGates="1"  showFreqOnPlots="1"  showGateNameOnPlots="1"  showMedians="0"  showUncomped="0"  addEventParam="0"  lastYAxisName="" >
                 <TextTraits font="SansSerif"  size="12"  name="Labels"  style="plain"  color="#000000"  background="#00ffffff"  just="left" />
                 <TextTraits font="SansSerif"  size="12"  name="LayoutGates"  style="plain"  color="#000000"  background="#00ffffff"  just="left" />
                 <TextTraits font="SansSerif"  size="10"  name="Numbers"  style="plain"  color="#000000"  background="#00ffffff"  just="left" />
                 <TextTraits font="SansSerif"  size="10"  name="Legend"  style="plain"  color="#000000"  background="#00ffffff"  just="left" />
                 <WindowPosition x="-8"  y="-8"  width="390"  height="520"  displayed="0"  panelState="---" />
               </GraphEnvironment>
             </Graph>
             <Gate gating:id="ID1215555637" >
               <gating:PolygonGate eventsInside="1"  annoOffsetX="0"  annoOffsetY="0"  tint="#000000"  isTinted="0"  lineWeight="Normal"  userDefined="1"  quadId="-1"  gateResolution="256" >
                 <gating:dimension>
                   <data-type:fcs-dimension data-type:name="FSC-H" />
                 </gating:dimension>
                 <gating:dimension>
                   <data-type:fcs-dimension data-type:name="SSC-H" />
                 </gating:dimension>
                 <gating:vertex>
                   <gating:coordinate data-type:value="189.3109243697" />
                   <gating:coordinate data-type:value="392.4581497797" />
                 </gating:vertex>
                 <gating:vertex>
                   <gating:coordinate data-type:value="309.781512605" />
                   <gating:coordinate data-type:value="478.1674008811" />
                 </gating:vertex>
                 <gating:vertex>
                   <gating:coordinate data-type:value="400.1344537815" />
                   <gating:coordinate data-type:value="487.1894273128" />
                 </gating:vertex>
                 <gating:vertex>
                   <gating:coordinate data-type:value="460.3697478992" />
                   <gating:coordinate data-type:value="338.3259911894" />
                 </gating:vertex>
                 <gating:vertex>
                   <gating:coordinate data-type:value="417.3445378151" />
                   <gating:coordinate data-type:value="193.9735682819" />
                 </gating:vertex>
                 <gating:vertex>
                   <gating:coordinate data-type:value="288.268907563" />
                   <gating:coordinate data-type:value="76.6872246696" />
                 </gating:vertex>
                 <gating:vertex>
                   <gating:coordinate data-type:value="137.6806722689" />
                   <gating:coordinate data-type:value="72.1762114537" />
                 </gating:vertex>
                 <gating:vertex>
                   <gating:coordinate data-type:value="73.1428571429" />
                   <gating:coordinate data-type:value="103.7533039648" />
                 </gating:vertex>
                 <gating:vertex>
                   <gating:coordinate data-type:value="159.1932773109" />
                   <gating:coordinate data-type:value="392.4581497797" />
                 </gating:vertex>
               </gating:PolygonGate>
             </Gate>
             <Subpopulations>
               <Population name="Q1: A-V- , PI+"  annotation=""  owningGroup=""  expanded="1"  sortPriority="10"  count="0" >
                 <Graph smoothing="0"  backColor="#ffffff"  foreColor="#000000"  type="Pseudocolor"  fast="1"  rowCount="10000" >
                   <Axis dimension="x"  name="FL1-H"  label=""  auto="auto" />
                   <Axis dimension="y"  name="FL2-H"  label=""  auto="auto" />
                   <GraphSettings level="5%"  smoothingHighResolution="1"  contourHighResolution="1"  histogramSmoothingCount="0"  graphResolution="256"  showOutliers="0"  drawLargeDots="0"  dotsToDraw="8000"  tint="le.chartfill.tinted.40"  lineWeight="le.lineweight.normal"  lineStyle="le.linestyle.solid" />
                   <GraphEnvironment showGrid="0"  showAxes="tnlTNL"  showGates="1"  showFreqOnPlots="1"  showGateNameOnPlots="1"  showMedians="0"  showUncomped="0"  addEventParam="0"  lastYAxisName="" >
                    <TextTraits font="SansSerif"  size="12"  name="Labels"  style="plain"  color="#000000"  background="#00ffffff"  just="left" />
                    <TextTraits font="SansSerif"  size="12"  name="LayoutGates"  style="plain"  color="#000000"  background="#00ffffff"  just="left" />
                    <TextTraits font="SansSerif"  size="10"  name="Numbers"  style="plain"  color="#000000"  background="#00ffffff"  just="left" />
                    <TextTraits font="SansSerif"  size="10"  name="Legend"  style="plain"  color="#000000"  background="#00ffffff"  just="left" />
                    <WindowPosition x="-8"  y="-8"  width="1382"  height="744"  displayed="1"  panelState="---" />
                   </GraphEnvironment>
                 </Graph>
                 <Gate gating:id="ID1568017132"  gating:parent_id="ID1215555637" >
                   <gating:RectangleGate eventsInside="1"  annoOffsetX="0"  annoOffsetY="0"  tint="#000000"  isTinted="0"  lineWeight="Normal"  userDefined="1"  percentX="0"  percentY="0" >
                    <gating:dimension gating:max="59.64990496695507" >
                    <data-type:fcs-dimension data-type:name="FL1-H" />
                    </gating:dimension>
                    <gating:dimension gating:min="50.4524758707633" >
                    <data-type:fcs-dimension data-type:name="FL2-H" />
                    </gating:dimension>
                   </gating:RectangleGate>
                 </Gate>
               </Population>
               <Population name="Q2: A-V+ , PI+"  annotation=""  owningGroup=""  expanded="1"  sortPriority="10"  count="0" >
                 <Graph smoothing="0"  backColor="#ffffff"  foreColor="#000000"  type="Pseudocolor"  fast="1"  rowCount="10000" >
                   <Axis dimension="x"  name="FL1-H"  label=""  auto="auto" />
                   <Axis dimension="y"  name="FL2-H"  label=""  auto="auto" />
                   <GraphSettings level="5%"  smoothingHighResolution="1"  contourHighResolution="1"  histogramSmoothingCount="0"  graphResolution="256"  showOutliers="0"  drawLargeDots="0"  dotsToDraw="8000"  tint="le.chartfill.tinted.40"  lineWeight="le.lineweight.normal"  lineStyle="le.linestyle.solid" />
                   <GraphEnvironment showGrid="0"  showAxes="tnlTNL"  showGates="1"  showFreqOnPlots="1"  showGateNameOnPlots="1"  showMedians="0"  showUncomped="0"  addEventParam="0"  lastYAxisName="" >
                    <TextTraits font="SansSerif"  size="12"  name="Labels"  style="plain"  color="#000000"  background="#00ffffff"  just="left" />
                    <TextTraits font="SansSerif"  size="12"  name="LayoutGates"  style="plain"  color="#000000"  background="#00ffffff"  just="left" />
                    <TextTraits font="SansSerif"  size="10"  name="Numbers"  style="plain"  color="#000000"  background="#00ffffff"  just="left" />
                    <TextTraits font="SansSerif"  size="10"  name="Legend"  style="plain"  color="#000000"  background="#00ffffff"  just="left" />
                    <WindowPosition x="-8"  y="-8"  width="1382"  height="744"  displayed="1"  panelState="---" />
                   </GraphEnvironment>
                 </Graph>
                 <Gate gating:id="ID1892105187"  gating:parent_id="ID1215555637" >
                   <gating:RectangleGate eventsInside="1"  annoOffsetX="0"  annoOffsetY="0"  tint="#000000"  isTinted="0"  lineWeight="Normal"  userDefined="1"  percentX="0"  percentY="0" >
                    <gating:dimension gating:min="59.64990496695507" >
                    <data-type:fcs-dimension data-type:name="FL1-H" />
                    </gating:dimension>
                    <gating:dimension gating:min="50.4524758707633" >
                    <data-type:fcs-dimension data-type:name="FL2-H" />
                    </gating:dimension>
                   </gating:RectangleGate>
                 </Gate>
               </Population>
               <Population name="Q3: A-V+ , PI-"  annotation=""  owningGroup=""  expanded="1"  sortPriority="10"  count="524" >
                 <Graph smoothing="0"  backColor="#ffffff"  foreColor="#000000"  type="Pseudocolor"  fast="1"  rowCount="10000" >
                   <Axis dimension="x"  name="FL1-H"  label=""  auto="auto" />
                   <Axis dimension="y"  name="FL2-H"  label=""  auto="auto" />
                   <GraphSettings level="5%"  smoothingHighResolution="1"  contourHighResolution="1"  histogramSmoothingCount="0"  graphResolution="256"  showOutliers="0"  drawLargeDots="0"  dotsToDraw="8000"  tint="le.chartfill.tinted.40"  lineWeight="le.lineweight.normal"  lineStyle="le.linestyle.solid" />
                   <GraphEnvironment showGrid="0"  showAxes="tnlTNL"  showGates="1"  showFreqOnPlots="1"  showGateNameOnPlots="1"  showMedians="0"  showUncomped="0"  addEventParam="0"  lastYAxisName="" >
                    <TextTraits font="SansSerif"  size="12"  name="Labels"  style="plain"  color="#000000"  background="#00ffffff"  just="left" />
                    <TextTraits font="SansSerif"  size="12"  name="LayoutGates"  style="plain"  color="#000000"  background="#00ffffff"  just="left" />
                    <TextTraits font="SansSerif"  size="10"  name="Numbers"  style="plain"  color="#000000"  background="#00ffffff"  just="left" />
                    <TextTraits font="SansSerif"  size="10"  name="Legend"  style="plain"  color="#000000"  background="#00ffffff"  just="left" />
                    <WindowPosition x="-8"  y="-8"  width="1382"  height="744"  displayed="1"  panelState="---" />
                   </GraphEnvironment>
                 </Graph>
                 <Gate gating:id="ID674033133"  gating:parent_id="ID1215555637" >
                   <gating:RectangleGate eventsInside="1"  annoOffsetX="0"  annoOffsetY="0"  tint="#000000"  isTinted="0"  lineWeight="Normal"  userDefined="1"  percentX="0"  percentY="0" >
                    <gating:dimension gating:min="59.64990496695507" >
                    <data-type:fcs-dimension data-type:name="FL1-H" />
                    </gating:dimension>
                    <gating:dimension gating:max="50.4524758707633" >
                    <data-type:fcs-dimension data-type:name="FL2-H" />
                    </gating:dimension>
                   </gating:RectangleGate>
                 </Gate>
               </Population>
               <Population name="Q4: A-V- , PI-"  annotation=""  owningGroup=""  expanded="1"  sortPriority="10"  count="9233" >
                 <Graph smoothing="0"  backColor="#ffffff"  foreColor="#000000"  type="Pseudocolor"  fast="1"  rowCount="10000" >
                   <Axis dimension="x"  name="FL1-H"  label=""  auto="auto" />
                   <Axis dimension="y"  name="FL2-H"  label=""  auto="auto" />
                   <GraphSettings level="5%"  smoothingHighResolution="1"  contourHighResolution="1"  histogramSmoothingCount="0"  graphResolution="256"  showOutliers="0"  drawLargeDots="0"  dotsToDraw="8000"  tint="le.chartfill.tinted.40"  lineWeight="le.lineweight.normal"  lineStyle="le.linestyle.solid" />
                   <GraphEnvironment showGrid="0"  showAxes="tnlTNL"  showGates="1"  showFreqOnPlots="1"  showGateNameOnPlots="1"  showMedians="0"  showUncomped="0"  addEventParam="0"  lastYAxisName="" >
                    <TextTraits font="SansSerif"  size="12"  name="Labels"  style="plain"  color="#000000"  background="#00ffffff"  just="left" />
                    <TextTraits font="SansSerif"  size="12"  name="LayoutGates"  style="plain"  color="#000000"  background="#00ffffff"  just="left" />
                    <TextTraits font="SansSerif"  size="10"  name="Numbers"  style="plain"  color="#000000"  background="#00ffffff"  just="left" />
                    <TextTraits font="SansSerif"  size="10"  name="Legend"  style="plain"  color="#000000"  background="#00ffffff"  just="left" />
                    <WindowPosition x="-8"  y="-8"  width="1382"  height="744"  displayed="1"  panelState="---" />
                   </GraphEnvironment>
                 </Graph>
                 <Gate gating:id="ID498628406"  gating:parent_id="ID1215555637" >
                   <gating:RectangleGate eventsInside="1"  annoOffsetX="0"  annoOffsetY="0"  tint="#000000"  isTinted="0"  lineWeight="Normal"  userDefined="1"  percentX="0"  percentY="0" >
                    <gating:dimension gating:max="59.64990496695507" >
                    <data-type:fcs-dimension data-type:name="FL1-H" />
                    </gating:dimension>
                    <gating:dimension gating:max="50.4524758707633" >
                    <data-type:fcs-dimension data-type:name="FL2-H" />
                    </gating:dimension>
                   </gating:RectangleGate>
                 </Gate>
               </Population>
             </Subpopulations>
           </Population>
         </Subpopulations>
       </SampleNode>
     </Sample>
   </SampleList>
   <TableEditor title="FlowJo Tables:20190626"  current="Table" >
     <Table name="Table"  outputFile="file:/C:/Users/盼盼/Table"  color="#00ffffff"  isBatch="0"  quickclose="0"  outputFormat="fj.document.type.table" >
       <PrintLayout flipPattern0="0"  rows="1"  columns="1"  padding="36"  header=""  footer=""  headerActive="0"  footerActive="0"  scalingMode="fj.print.scale.none"  scaling="1"  orientation="1"  width="595.2744"  height="841.8888"  imageableX="72"  imageableY="72"  imageableWidth="451.2744"  imageableHeight="697.8888" />
       <PageSection sectionName="header" >&lt;table width=&quot;100%&quot;&gt;&lt;tr&gt;&lt;td align=&quot;left&quot; valign=&quot;top&quot;&gt;&lt;IMG SRC=&quot;http://www.flowjo.com/home/images/logotypethin.png&quot;&gt;&lt;/IMG&gt;&lt;br/&gt;Tree Star, Inc.&lt;/td&gt;&lt;td align=&quot;right&quot; valign=&quot;top&quot;&gt;Page &lt;PageNumber/&gt;&lt;/td&gt;&lt;/tr&gt;&lt;/table&gt;</PageSection>
       <PageSection sectionName="footer" >&lt;table width=&quot;100%&quot;&gt;&lt;tr&gt;&lt;td align=&quot;left&quot;  valign=&quot;bottom&quot;&gt;&lt;LongDate/&gt;&lt;/td&gt;&lt;td align=&quot;right&quot; valign=&quot;bottom&quot;&gt;&lt;Version/&gt;&lt;/td&gt;&lt;/tr&gt;&lt;/table&gt;</PageSection>
       <Iteration iterationType="SAMPLE"  iterationValue=""  iterationKeyword=""  discriminator=""  panelSize="1"  groupName="workspaceSelection" />
     </Table>
   </TableEditor>
   <LayoutEditor title=""  current="Layout"  showGrid="0"  showPageBreaks="0"  showGuides="0"  showDebugOutput="0" >
     <Layout name="Layout"  outputFile="file:/C:/Users/盼盼/Documents/Layout"  color="#00ffffff"  isBatch="0"  showGrid="0"  showRulers="1"  showDebugOutput="0"  showGuides="0"  showPageBreaks="1"  scale="1" >
       <PrintLayout flipPattern0="0"  rows="1"  columns="1"  padding="36"  header="&lt;html&gt;&lt;table width=&quot;100%&quot;&gt;&lt;tr&gt;&lt;td align=&quot;left&quot; valign=&quot;top&quot;&gt;&lt;IMG SRC=&quot;http://www.flowjo.com/home/images/logotypethin.png&quot;&gt;&lt;/IMG&gt;&lt;br/&gt;Tree Star, Inc.&lt;/td&gt;&lt;td align=&quot;right&quot; valign=&quot;top&quot;&gt;Page &lt;PageNumber/&gt;&lt;/td&gt;&lt;/tr&gt;&lt;/table&gt;&lt;/html&gt;"  footer="&lt;html&gt;&lt;table width=&quot;100%&quot;&gt;&lt;tr&gt;&lt;td align=&quot;left&quot;  valign=&quot;bottom&quot;&gt;June 26, 2019&lt;/td&gt;&lt;td align=&quot;right&quot; valign=&quot;bottom&quot;&gt;FlowJo v.10.0.7r2&lt;/td&gt;&lt;/tr&gt;&lt;/table&gt;&lt;/html&gt;"  headerActive="0"  footerActive="0"  scalingMode="fj.print.scale.none"  scaling="1"  orientation="1"  width="595.2744"  height="841.8888"  imageableX="72"  imageableY="72"  imageableWidth="451.2744"  imageableHeight="697.8888" />
       <PageSection sectionName="header" >&lt;table width=&quot;100%&quot;&gt;&lt;tr&gt;&lt;td align=&quot;left&quot; valign=&quot;top&quot;&gt;&lt;IMG SRC=&quot;http://www.flowjo.com/home/images/logotypethin.png&quot;&gt;&lt;/IMG&gt;&lt;br/&gt;Tree Star, Inc.&lt;/td&gt;&lt;td align=&quot;right&quot; valign=&quot;top&quot;&gt;Page &lt;PageNumber/&gt;&lt;/td&gt;&lt;/tr&gt;&lt;/table&gt;</PageSection>
       <PageSection sectionName="footer" >&lt;table width=&quot;100%&quot;&gt;&lt;tr&gt;&lt;td align=&quot;left&quot;  valign=&quot;bottom&quot;&gt;&lt;LongDate/&gt;&lt;/td&gt;&lt;td align=&quot;right&quot; valign=&quot;bottom&quot;&gt;&lt;Version/&gt;&lt;/td&gt;&lt;/tr&gt;&lt;/table&gt;</PageSection>
       <Iteration iterationType="OFF"  iterationValue="0.002"  iterationKeyword=""  discriminator=""  panelSize="1"  groupName="All Samples" />
       <BatchSettings useCurrentGroup="1"  length="3"  name=""  order="ACROSS"  direction="COLUMNS"  append="0"  destination="toLayout"  separatePages="0"  launchApp="1"  header="0"  footer="0"  commandLineBatch="0" />
       <FigList>
         <ChartData x="82"  y="70"  width="256"  height="256"  lineWeight="Normal"  fill="#ffffff"  stroke="#000000"  lineStyle="Solid"  gradientColor="#808080"  gradientStyle="le.gradientstyle.none"  enabled="1"  xScale="0.01"  yScale="0.01"  aspectRatioLock="0"  alpha="1"  figID="com.treestar.flowjo.charting.FigChartBox@17d0fda9#1561553575443"  rotation="0"  lock="0"  sizeLock="0"  contentLock="0"  wantsDrops="0"  dependents="1"  showSampleName="1"  showFullPath="1"  showFreq="0"  showCount="1"  showPopulationName="1"  showGraphTitle="0"  showMedians="0"  useShortName="1"  showKeyword="0"  keyword=""  showStatistic="0"  statistic=""  offsetHistograms="0"  offsetX="0"  offsetY="0"  flipH="0"  flipV="0"  showAdjunctHistograms="0"  scaleH="1"  scaleV="1"  panelIndex="-1"  z="0" >
           <Graph smoothing="0"  backColor="#ffffff"  foreColor="#ff4848"  type="DotPlot"  fast="1"  rowCount="10000" >
             <Axis dimension="x"  name="FL1-H"  label="FITC Annexin V"  auto="auto" />
             <Axis dimension="y"  name="FL2-H"  label="PI"  auto="auto" />
             <GraphSettings level="5%"  smoothingHighResolution="1"  contourHighResolution="1"  histogramSmoothingCount="0"  graphResolution="256"  showOutliers="0"  drawLargeDots="0"  dotsToDraw="8000"  tint="le.chartfill.tinted.40"  lineWeight="le.lineweight.normal"  lineStyle="le.linestyle.solid" />
             <GraphEnvironment showGrid="0"  showAxes="tnlTNL"  showGates="1"  showFreqOnPlots="0"  showGateNameOnPlots="0"  showMedians="0"  showUncomped="0"  addEventParam="0"  lastYAxisName="" >
               <TextTraits font="Arial"  size="12"  name="Labels"  style="bold"  color="#000000"  background="#00ffffff"  just="left" />
               <TextTraits font="Arial"  size="12"  name="LayoutGates"  style="bold"  color="#000000"  background="#00ffffff"  just="left" />
               <TextTraits font="Arial"  size="10"  name="Numbers"  style="bold"  color="#000000"  background="#00ffffff"  just="left" />
               <TextTraits font="Arial"  size="10"  name="Legend"  style="bold"  color="#000000"  background="#00ffffff"  just="left" />
               <WindowPosition x="428"  y="165"  width="390"  height="699"  displayed="1"  panelState="-++" />
             </GraphEnvironment>
           </Graph>
           <Annotation lineWeight="NoLine"  fill="#00ffffff"  stroke="#808080"  lineStyle="Solid"  gradientColor="#808080"  gradientStyle="le.gradientstyle.none"  enabled="1"  xScale="1"  yScale="1"  aspectRatioLock="0"  alpha="1"  figID="com.treestar.flowjo.charting.FigChartAnnotation@78e30860#1561553541187"  rotation="0"  lock="0"  sizeLock="0"  contentLock="0"  wantsDrops="0"  autoFitContents="0"  autoMinimumSize="1"  padding="5,5,5,5" >
             <Content>&amp;#xA;&amp;lt;font style=&amp;quot;font-size:12pt;&amp;quot; color=&amp;quot;#000000&amp;quot; face=&amp;quot;SansSerif&amp;quot;&amp;gt;&amp;lt;input type=&amp;quot;fjml&amp;quot; style=&amp;quot;font-family:SansSerif; color:#000000; font-weight:normal;&amp;quot; value=&amp;quot;%3CAnno+name%3D%22fj.anno.samplename%22+originalDataset%3D%22null%22+%2F%3E&amp;quot;&amp;gt;&amp;lt;br style=&amp;quot;font-family:SansSerif; color:#000000; font-weight:normal;&amp;quot;&amp;gt;&amp;lt;input type=&amp;quot;fjml&amp;quot; style=&amp;quot;font-family:SansSerif; color:#000000; font-weight:normal;&amp;quot; value=&amp;quot;%3CAnno+name%3D%22fj.anno.popname%22+originalDataset%3D%22null%22+%2F%3E&amp;quot;&amp;gt;&amp;lt;br style=&amp;quot;font-family:SansSerif; color:#000000; font-weight:normal;&amp;quot;&amp;gt;&amp;lt;input type=&amp;quot;fjml&amp;quot; style=&amp;quot;font-family:SansSerif; color:#000000; font-weight:normal;&amp;quot; value=&amp;quot;%3CStatistic+id%3D%22%22+name%3D%22Count%22+originalDataset%3D%22null%22+ancestor%3D%22%22+%2F%3E&amp;quot;&amp;gt;&amp;lt;/font&amp;gt;</Content>
             <WindowPosition x="0"  y="340"  width="47"  height="70"  displayed="0"  panelState="" />
           </Annotation>
           <Legend lineWeight="Hairline"  fill="#ffffff"  stroke="#000000"  lineStyle="Solid"  gradientColor="#808080"  gradientStyle="le.gradientstyle.none"  enabled="1"  xScale="1"  yScale="1"  aspectRatioLock="0"  alpha="1"  figID="com.treestar.flowjo.charting.legend.FigLegend@13b14a1#1561553541202"  rotation="0"  lock="0"  sizeLock="0"  contentLock="0"  wantsDrops="0"  rows="3"  columns="4"  drawGrid="1"  autoFitContents="0"  showHeader="1" >
             <RowSizes>
               <Size index="0"  value="15" />
               <Size index="1"  value="15" />
               <Size index="2"  value="15" />
             </RowSizes>
             <ColSizes>
               <Size index="0"  value="15" />
               <Size index="1"  value="15" />
               <Size index="2"  value="15" />
               <Size index="3"  value="15" />
             </ColSizes>
             <WindowPosition x="280"  y="0"  width="60"  height="45"  displayed="0"  panelState="" />
             <Columns>
               <Anno name="fj.anno.samplename" />
               <Anno name="fj.anno.popname" />
               <Statistic name="Count"  ancestor=""  correlate="" />
             </Columns>
           </Legend>
           <Ancestry lineWeight="Hairline"  fill="#ffffff"  stroke="#000000"  lineStyle="Solid"  gradientColor="#808080"  gradientStyle="le.gradientstyle.none"  enabled="1"  xScale="1"  yScale="1"  aspectRatioLock="0"  alpha="1"  figID="com.treestar.flowjo.charting.FigChartRow@1739e7#1561553541202"  rotation="0"  lock="0"  sizeLock="0"  contentLock="0"  wantsDrops="0"  backgating="0"  horizontal="0"  backgatingLargeDots="0"  backgatingContours="0" >
             <WindowPosition x="0"  y="0"  width="0"  height="1"  displayed="0"  panelState="" />
           </Ancestry>
           <Multigraph lineWeight="Hairline"  fill="#00ffffff"  stroke="#000000"  lineStyle="Solid"  gradientColor="#808080"  gradientStyle="le.gradientstyle.none"  enabled="1"  xScale="1"  yScale="1"  aspectRatioLock="1"  alpha="1"  figID="com.treestar.flowjo.charting.FigChartGrid@74da6cbc#1561553541202"  rotation="0"  lock="0"  sizeLock="0"  contentLock="0"  wantsDrops="0"  annoOffsetX="0"  annoOffsetY="0"  type="NONE"  rows="0"  columns="0" >
             <WindowPosition x="0"  y="0"  width="0"  height="1"  displayed="0"  panelState="" />
             <Parameters/>
           </Multigraph>
           <PopModelList>
             <DataLayer path="1"  panelValue="1"  discriminatorValue=""  sampleGMID="1"  sampleID="4" >
               <LegendSpec color="#ff4848"  text=""  chartFill="le.chartfill.tinted.40"  lineWeight="Normal"  lineStyle="Solid"  control="0" />
             </DataLayer>
           </PopModelList>
           <WindowPosition x="82"  y="70"  width="256"  height="256"  displayed="1"  panelState="" />
         </ChartData>
       </FigList>
     </Layout>
     <WindowPosition x="-8"  y="-8"  width="1382"  height="744"  displayed="0" />
   </LayoutEditor>
   <Scripts>
     <Script lang="text/javascript"  name="New Script" />
   </Scripts>
   <Exports/>
   <SOPS/>
   <experiment/>
 </Workspace>
