# Supplementary material for: REG γ knockdown suppresses proliferation by inducing apoptosis and cell cycle arrest in osteosarcoma
Source: PeerJ. 2020 Apr 15;8:e8954. doi: 10.7717/peerj.8954 (PMC7166046; doi:10.7717/peerj.8954)
Supplement: Supplemental Information 7 [file peerj-08-8954-s007.zip]

Archive with 13 entries (12 files):
- Figure 4 raw data-2/
- Figure 4 raw data-2/actin mg63.png
- Figure 4 raw data-2/actin saos2.png
- Figure 4 raw data-2/bcl-2 mg63.png
- Figure 4 raw data-2/bcl-2 saos2.png
- Figure 4 raw data-2/caspase-3  mg63 .png
- Figure 4 raw data-2/caspase-3 saos2.png
- Figure 4 raw data-2/cyclinD mg63.png
- Figure 4 raw data-2/cyclinD saos2.png
- Figure 4 raw data-2/p21 mg63.png
- Figure 4 raw data-2/p21 saos2.png
- Figure 4 raw data-2/REGγ   saos2.png
- Figure 4 raw data-2/REGγ mg63.png
